# Supplementary material for: Accumulation of minor alleles and risk prediction in schizophrenia
Source: Sci Rep. 2017 Sep 15;7:11661. doi: 10.1038/s41598-017-12104-0 (PMC5601945; doi:10.1038/s41598-017-12104-0)
Supplement: Supplementary file 1 — Supplementary Table S1 [file 41598_2017_12104_MOESM1_ESM.xlsx]

## Sheet: totalSNPs models
Supplementary Table S1. Summary of AUC and TPR values of wGRS models using total SNPs in external cross-validation and internal cross-validation
Summary of AUC and TPR of total SNPs models in external-cross validation.
P-value	MAF < 0.5			MAF < 0.4			MAF < 0.3			MAF < 0.2			MAF < 0.1
	AUC	TPR(%)	nSNPs	AUC	TPR(%)	nSNPs	AUC	TPR(%)	nSNPs	AUC	TPR(%)	nSNPs	AUC	TPR(%)	nSNPs
0.005	0.5494	0.483676	4041	0.5371	0.362757	3284	0.5264	0.241838	2465	0.4894	0	1722	0.4934	0.120919	861
0.01	0.5643	1.20919	8056	0.5565	0.483676	6562	0.5476	0.362757	4960	0.5281	0	3464	0.4968	0.120919	1698
0.02	0.5729	1.81378	15861	0.5696	1.45103	13002	0.5578	0.604595	9905	0.537	0.362757	6873	0.5021	0.120919	3383
0.03	0.5839	1.45103	23600	0.5811	1.33011	19395	0.5679	1.08827	14848	0.5456	0.483676	10284	0.5054	0.483676	5069
0.04	0.5856	1.69287	31149	0.5858	1.69287	25599	0.5718	1.20919	19669	0.5446	0.362757	13620	0.4886	0.483676	6713
0.05	0.5888	1.69287	38849	0.5902	1.57195	31939	0.576	1.20919	24537	0.5472	0.604595	16927	0.5156	0.604595	8358
0.06	0.5884	1.69287	46327	0.5896	1.69287	38087	0.5762	1.33011	29273	0.5472	0.483676	20166	0.5234	0.846433	10006
0.07	0.5889	1.45103	53555	0.588	1.33011	44028	0.5754	1.33011	33847	0.548	0.483676	23308	0.5247	0.846433	11549
0.08	0.5884	1.33011	60927	0.5857	1.45103	50068	0.5742	1.33011	38562	0.5488	0.483676	26562	0.5279	0.967352	13131
0.09	0.5884	1.9347	68314	0.5854	1.57195	56138	0.5741	1.45103	43215	0.5495	0.604595	29756	0.5314	0.967352	14758
0.1	0.5861	1.9347	75721	0.5821	1.69287	62249	0.5709	1.57195	47939	0.5467	0.725514	32993	0.5286	0.967352	16379
0.11	0.5857	2.17654	82925	0.5806	1.57195	68156	0.5689	1.57195	52486	0.5446	0.846433	36108	0.53	0.846433	18025
0.12	0.5863	1.9347	90162	0.5788	1.57195	74077	0.5678	1.57195	57055	0.5436	0.725514	39218	0.5315	0.846433	19537
0.13	0.5855	2.05562	97376	0.5783	1.57195	79980	0.5664	1.57195	61610	0.5432	0.725514	42397	0.533	0.846433	21182
0.14	0.5856	2.05562	104394	0.5779	1.57195	85732	0.5651	1.57195	66046	0.5414	0.846433	45427	0.5312	0.846433	22624
0.15	0.5853	2.17654	111704	0.5779	1.69287	91804	0.565	1.69287	70761	0.5415	0.967352	48677	0.5317	0.846433	24209
0.16	0.5858	2.05562	118963	0.5778	2.05562	97838	0.5646	1.81378	75438	0.5411	1.08827	51979	0.5322	0.846433	25941
0.17	0.5855	1.9347	125979	0.5769	1.57195	103611	0.5642	1.81378	79898	0.5411	1.20919	55031	0.5332	0.846433	27425
0.18	0.5863	1.69287	133140	0.5772	1.57195	109524	0.5643	1.81378	84504	0.5411	1.33011	58213	0.5328	0.846433	29018
0.19	0.5887	1.69287	140483	0.5798	1.57195	115618	0.5668	1.81378	89248	0.5436	1.33011	61523	0.5348	0.846433	30743
0.2	0.5892	1.69287	147663	0.5801	1.57195	121533	0.5665	1.81378	93836	0.5438	1.20919	64734	0.5348	0.846433	32387
0.3	0.5923	1.57195	218116	0.5843	1.45103	179962	0.5702	1.45103	139386	0.5471	1.45103	96458	0.5415	0.967352	48490
0.4	0.5923	1.45103	287523	0.5853	1.45103	237361	0.571	1.20919	184227	0.5475	1.08827	127793	0.5417	0.967352	64383
0.5	0.595	1.45103	356276	0.5894	1.45103	294207	0.5751	1.20919	228713	0.5516	1.08827	158873	0.5432	1.08827	80260
0.6	0.5954	1.45103	424519	0.5898	1.45103	350541	0.5755	1.20919	272752	0.5504	1.08827	189638	0.542	1.08827	95867
1	0.5952	1.20919	696106	0.5898	1.33011	575142	0.5748	1.20919	448460	0.5506	1.08827	312446	0.5415	1.08827	158068
Summary mean AUC and TPR in internal-cross validation of total SNPs models. All models analysis here had good performance (TPR >= 2% and AUC > 0.57) in external-cross validation.
MAF<0.5			MAF<0.4
pvalue	AUC	TPR(%)	pvalue	AUC	TPR(%)
0.11	0.60168	3.77841	0.16	0.605	3.17349
0.13	0.60439	3.9013
0.14	0.60446	3.98431
0.15	0.60417	3.61797
0.16	0.60663	3.47936
