# Supplementary material for: Accumulation of minor alleles and risk prediction in schizophrenia
Source: Sci Rep. 2017 Sep 15;7:11661. doi: 10.1038/s41598-017-12104-0 (PMC5601945; doi:10.1038/s41598-017-12104-0)
Supplement: Supplementary file 2 — Supplementary Table S2 [file 41598_2017_12104_MOESM2_ESM.xlsx]

## Sheet: LD-iSNPs models
Supplementary Table S2. Summary of AUC and TPR values of wGRS models using LD-independent SNPs in external cross-validation and internal cross-validation. All models had MAF < 0.5.
Summary of AUC and TPR of LD-independent SNPs models in external-cross validation.
P-value	r2 > 0.8			r2 > 0.7			r2 > 0.6			r2 > 0.5			r2 > 0.4			r2 > 0.3			r2 > 0.2			r2 > 0.1
	AUC	TPR(%)	nSNPs	AUC	TPR(%)	nSNPs	AUC	TPR(%)	nSNPs	AUC	TPR(%)	nSNPs	AUC	TPR(%)	nSNPs	AUC	TPR(%)	nSNPs	AUC	TPR(%)	nSNPs	AUC	TPR(%)	nSNPs
0.005	0.5505	1.45103	1942	0.5434	0.967352	1648	0.5467	1.81378	1384	0.5381	0.725514	1138	0.5182	0.241838	869	0.5106	0.604595	677	0.4865	0	442	0.5228	0	242
0.01	0.5549	1.81378	3846	0.5519	1.57195	3238	0.5593	1.08827	2707	0.5505	1.20919	2260	0.5396	0.241838	1745	0.528	0.604595	1363	0.5285	0.362757	902	0.5258	0.362757	493
0.02	0.5721	1.57195	7447	0.5719	1.33011	6291	0.5787	1.20919	5277	0.5716	1.33011	4325	0.5587	0.967352	3405	0.5413	0.483676	2592	0.5301	0.725514	1721	0.5265	0.120919	919
0.03	0.5876	1.69287	11112	0.5862	1.57195	9488	0.593	1.33011	7915	0.5875	1.33011	6523	0.5713	1.08827	5164	0.5561	1.57195	3945	0.5367	1.45103	2634	0.5248	0.241838	1432
0.04	0.5884	2.05562	14792	0.5873	2.05562	12573	0.5918	1.45103	10455	0.5827	1.69287	8606	0.5706	2.5393	6803	0.5516	0.967352	5163	0.5392	1.9347	3506	0.5288	0.604595	1883
0.05	0.5918	1.69287	18444	0.5893	1.69287	15723	0.5936	1.9347	13064	0.589	1.9347	10796	0.5707	1.9347	8477	0.558	1.69287	6445	0.54	1.9347	4412	0.5255	1.08827	2325
0.06	0.5899	1.81378	22066	0.5886	2.17654	18743	0.5947	2.05562	15622	0.5871	2.29746	12925	0.5723	2.05562	10137	0.558	1.57195	7750	0.5406	1.45103	5311	0.5226	1.08827	2794
0.07	0.5912	1.9347	25495	0.5888	1.81378	21696	0.5937	2.05562	18097	0.5852	2.29746	14949	0.5748	1.69287	11746	0.5609	1.33011	8966	0.5441	1.81378	6164	0.5204	1.20919	3261
0.08	0.5947	1.9347	29113	0.5892	1.9347	24749	0.5946	2.05562	20663	0.5838	2.66022	17033	0.5748	1.81378	13424	0.5651	1.57195	10195	0.5435	1.81378	7012	0.5264	0.604595	3731
0.09	0.5935	2.05562	32619	0.589	2.05562	27711	0.5928	3.14389	23238	0.5826	2.78114	19140	0.5745	1.9347	15045	0.5616	1.9347	11446	0.5482	1.81378	7908	0.5313	0.846433	4228
0.1	0.5903	2.29746	36167	0.5857	2.5393	30715	0.5885	2.41838	25801	0.5803	2.66022	21235	0.5689	1.9347	16695	0.558	2.41838	12619	0.5482	1.69287	8750	0.5306	1.08827	4682
0.11	0.5888	2.29746	39617	0.5834	2.41838	33624	0.5837	2.29746	28220	0.5751	2.78114	23281	0.5674	2.05562	18269	0.5581	2.29746	13814	0.5485	1.33011	9594	0.5309	0.846433	5094
0.12	0.5873	2.29746	43106	0.5828	2.5393	36547	0.5827	2.41838	30660	0.5727	2.90206	25277	0.5689	2.29746	19859	0.5581	2.41838	14983	0.5503	1.45103	10409	0.5322	1.20919	5536
0.13	0.5863	2.05562	46609	0.582	2.29746	39483	0.5812	2.17654	33106	0.5707	2.5393	27294	0.5673	2.41838	21458	0.5583	2.41838	16185	0.5495	1.57195	11249	0.5305	1.20919	6012
0.14	0.5861	2.05562	49992	0.5809	2.05562	42330	0.5815	2.05562	35536	0.5702	2.05562	29291	0.5656	2.41838	22995	0.5552	2.66022	17330	0.5476	1.20919	12091	0.5299	1.57195	6475
0.15	0.5853	2.05562	53605	0.5804	2.05562	45375	0.5794	2.05562	38081	0.5724	2.17654	31387	0.5653	2.41838	24616	0.5534	2.90206	18597	0.5497	1.33011	12942	0.5278	1.33011	6938
0.16	0.5858	1.9347	57102	0.5812	1.9347	48374	0.5804	1.9347	40641	0.5718	1.9347	33506	0.5662	2.29746	26272	0.5512	3.14389	19866	0.5507	1.45103	13833	0.5286	1.33011	7417
0.17	0.5845	1.9347	60527	0.5799	1.9347	51271	0.5784	1.9347	43059	0.5725	1.9347	35454	0.5655	2.29746	27913	0.5506	3.14389	21049	0.5503	1.45103	14630	0.5273	1.45103	7832
0.18	0.5857	1.9347	63969	0.5803	1.9347	54146	0.5799	1.9347	45500	0.5751	1.9347	37460	0.5664	2.41838	29524	0.5509	3.38573	22234	0.5521	1.9347	15456	0.5312	1.33011	8264
0.19	0.5872	1.9347	67574	0.5831	1.9347	57251	0.5821	1.9347	48075	0.576	2.05562	39577	0.5659	2.29746	31143	0.5539	3.14389	23513	0.5451	2.05562	16333	0.5319	1.33011	8752
0.2	0.5873	1.9347	70971	0.5827	1.9347	60125	0.5801	1.9347	50515	0.5751	2.05562	41538	0.5658	2.29746	32764	0.553	3.02297	24754	0.5532	2.05562	17164	0.5318	1.20919	9240
0.3	0.5937	1.9347	104957	0.5897	1.9347	88866	0.5873	1.9347	74557	0.5833	2.05562	61387	0.5725	2.29746	48447	0.5649	2.78114	36802	0.568	1.9347	25481	0.5454	1.45103	13748
0.4	0.5975	1.9347	138807	0.5923	1.9347	117656	0.5916	1.9347	98712	0.5884	1.9347	81270	0.5798	2.29746	64116	0.5686	2.5393	48745	0.571	2.05562	33669	0.5526	1.33011	18162
0.5	0.5983	1.9347	172219	0.5936	1.9347	146073	0.5933	1.9347	122506	0.5912	1.9347	101207	0.5828	2.17654	79724	0.5702	2.5393	60604	0.5734	1.9347	41890	0.5535	1.45103	22548
0.6	0.5972	1.9347	205277	0.5925	1.9347	174063	0.5924	1.9347	146011	0.5902	1.9347	120374	0.581	2.17654	95106	0.5694	2.66022	72346	0.5714	1.9347	50154	0.5531	1.45103	26890
1	0.5962	1.69287	337421	0.5917	1.9347	286360	0.5913	1.9347	240501	0.5913	1.9347	198412	0.58	2.05562	157277	0.5721	2.17654	119291	0.5726	1.69287	82750	0.5513	1.45103	44445
Summary mean AUC and TPR in internal-cross validation of LD-independent SNPs models. All models had good performance (TPR >= 2.7% and AUC > 0.57 ) in external-cross validation.
r2 > 0.6			r2 > 0.5
P-value	AUC	TPR(%)	P-value	AUC	TPR(%)
0.09	0.61534	3.26326	0.12	0.6216	4.6809
			0.11	0.61627	2.29771
			0.09	0.60445	1.5057
