# Supplementary material for: Accumulation of minor alleles and risk prediction in schizophrenia
Source: Sci Rep. 2017 Sep 15;7:11661. doi: 10.1038/s41598-017-12104-0 (PMC5601945; doi:10.1038/s41598-017-12104-0)
Supplement: Supplementary file 3 — Supplementary Table S3 [file 41598_2017_12104_MOESM3_ESM.xlsx]

## Sheet: Sheet1
Supplementary Table S3. Summary of AUC and TPR and Nagelkerke’s - R2 values ((variance explained)) of PRS models in external cross-validation analysis. All models had MAF < 0.5.
	total				r2 > 0.8				r2 > 0.7				r2 > 0.6
p thresh	AUC	TPR(%)	R2(%)	nSNPs	AUC	TPR(%)	R2(%)	nSNPs	AUC	TPR(%)	R2(%)	nSNPs	AUC	TPR(%)	R2(%)	nSNPs
0.005	0.5479	0.362757	0.879416	3538	0.5476	0.846433	0.917469	1712	0.5454	1.20919	0.983269	1448	0.5441	1.08827	0.822325	1217
0.01	0.5622	0.725514	1.61605	6969	0.5507	1.08827	1.22163	3329	0.5509	2.17654	1.30261	2815	0.5528	1.20919	1.27169	2350
0.02	0.5701	1.33011	2.25199	13552	0.5665	1.9347	2.07227	6412	0.5712	1.57195	2.35785	5399	0.5728	1.08827	2.33294	4559
0.03	0.581	1.08827	2.96827	20104	0.5807	1.69287	2.88677	9509	0.5846	1.57195	3.33267	8095	0.581	1.45103	2.90324	6773
0.04	0.5824	1.20919	3.09425	26510	0.5766	2.05562	2.74743	12641	0.5804	2.05562	3.12601	10716	0.5782	1.57195	2.8776	8944
0.05	0.5855	1.57195	3.41046	33031	0.5797	2.29746	3.11067	15752	0.5802	2.29746	3.30751	13417	0.5781	1.81378	2.95375	11169
0.06	0.5855	1.45103	3.54125	39374	0.5788	2.17654	3.13257	18832	0.5812	2.29746	3.48272	16000	0.5787	2.05562	3.12339	13378
0.07	0.5857	1.45103	3.63061	45464	0.5798	2.05562	3.17724	21720	0.5826	1.69287	3.49058	18516	0.5781	2.17654	3.11354	15467
0.08	0.5862	1.45103	3.70441	51723	0.5826	2.05562	3.41147	24782	0.5828	1.81378	3.59683	21103	0.5783	2.05562	3.27617	17652
0.09	0.5863	1.81378	3.72714	57963	0.5838	2.29746	3.50385	27732	0.584	2.05562	3.66227	23589	0.5778	2.05562	3.31387	19802
0.1	0.5842	1.9347	3.59673	64265	0.58	2.41838	3.294	30779	0.5799	2.90206	3.42661	26156	0.5746	2.05562	3.07905	22015
0.11	0.5839	2.17654	3.65051	70402	0.5787	2.29746	3.26302	33734	0.5783	2.90206	3.37655	28637	0.5717	2.29746	2.84646	24084
0.12	0.5851	2.41838	3.74769	76518	0.5786	2.41838	3.30039	36685	0.5792	3.02297	3.46111	31107	0.5729	2.17654	2.89453	26144
0.13	0.5842	2.29746	3.69242	82586	0.5785	2.17654	3.2391	39643	0.5782	2.29746	3.3644	33577	0.5709	2.05562	2.78182	28218
0.14	0.5839	2.41838	3.67149	88481	0.577	1.9347	3.15068	42502	0.5767	2.17654	3.22477	35984	0.5713	1.9347	2.78711	30274
0.15	0.5834	2.29746	3.64408	94592	0.5765	2.17654	3.08731	45565	0.5772	2.17654	3.22439	38549	0.5691	1.9347	2.688	32422
0.16	0.5841	2.05562	3.67062	100758	0.5774	1.9347	3.15496	48502	0.5782	1.9347	3.34098	41078	0.5705	1.9347	2.80114	34589
0.17	0.5838	1.81378	3.66287	106653	0.5767	1.9347	3.10984	51409	0.577	1.9347	3.26817	43564	0.5685	1.9347	2.69771	36657
0.18	0.5843	1.69287	3.68351	112681	0.578	1.9347	3.21219	54296	0.5779	1.9347	3.3754	45998	0.5709	1.9347	2.82218	38719
0.19	0.5864	1.69287	3.81716	118940	0.5788	1.9347	3.21246	57391	0.5801	1.9347	3.45682	48666	0.5718	1.9347	2.87976	40953
0.2	0.5869	1.69287	3.81067	125023	0.5798	1.9347	3.23524	60278	0.5806	1.9347	3.47257	51105	0.57	1.9347	2.79022	43032
0.3	0.5905	1.57195	4.02936	184723	0.5877	1.9347	3.73523	89173	0.5881	1.9347	3.91952	75541	0.5786	1.9347	3.28511	63461
0.4	0.5908	1.45103	4.12842	243381	0.5918	1.81378	4.00204	117926	0.5905	1.81378	4.1531	99997	0.5831	1.9347	3.49729	84012
0.5	0.5933	1.45103	4.32036	301429	0.5924	1.81378	4.05826	146288	0.5908	1.81378	4.12083	124094	0.5837	1.9347	3.55653	104139
0.6	0.5935	1.45103	4.32773	359089	0.5908	1.81378	3.9628	174252	0.5893	1.81378	4.02863	147867	0.5827	1.9347	3.56512	124062
1	0.5931	1.33011	4.26526	588816	0.5897	1.81378	3.90866	286240	0.5887	1.81378	3.95251	243204	0.5818	1.9347	3.524	204338
	r2 > 0.5				r2 > 0.4				r2 > 0.3				r2 > 0.2
p thresh	AUC	TPR(%)	R2(%)	nSNPs	AUC	TPR(%)	R2(%)	nSNPs	AUC	TPR(%)	R2(%)	nSNPs	AUC	TPR(%)	R2(%)	nSNPs
0.005	0.5394	0.483676	0.760594	992	0.5174	1.08827	0.145899	768	0.5128	0.604595	0.0760919	593	0.4938	0.120919	0.0351643	387
0.01	0.5474	0.483676	0.998238	1952	0.5306	0.725514	0.439691	1518	0.5239	0.362757	0.345935	1177	0.517	0	0.143101	782
0.02	0.5721	1.81378	2.31407	3726	0.5507	1.20919	1.11036	2934	0.538	1.33011	0.739175	2226	0.5255	0.604595	0.280799	1483
0.03	0.5837	1.81378	3.05493	5571	0.5633	0.846433	1.62671	4397	0.5522	1.69287	1.18676	3361	0.5316	1.57195	0.601284	2247
0.04	0.5767	2.29746	2.95643	7364	0.5608	1.33011	1.66398	5827	0.5416	1.20919	1.06391	4414	0.5344	1.20919	0.710384	2994
0.05	0.5824	2.41838	3.27654	9232	0.5564	1.08827	1.41549	7268	0.5454	1.69287	1.21294	5505	0.5327	1.33011	0.612252	3759
0.06	0.5816	2.29746	3.34437	11076	0.5601	1.08827	1.65337	8698	0.5484	0.967352	1.336	6618	0.5343	1.08827	0.752041	4530
0.07	0.5808	2.66022	3.39251	12790	0.5628	1.33011	1.77066	10055	0.5525	1.08827	1.45825	7644	0.5362	0.967352	0.765207	5252
0.08	0.5797	2.78114	3.3236	14557	0.5616	1.20919	1.85462	11477	0.5561	1.33011	1.63669	8705	0.5338	0.967352	0.816676	5959
0.09	0.5806	2.90206	3.3183	16315	0.5626	1.45103	1.91747	12831	0.5514	1.69287	1.50141	9781	0.5372	1.20919	0.957357	6720
0.1	0.5792	2.41838	3.15254	18130	0.5583	1.69287	1.66057	14251	0.5482	1.9347	1.43731	10796	0.5328	0.967352	0.79615	7449
0.11	0.575	2.41838	2.88818	19878	0.5577	1.57195	1.6895	15592	0.5482	1.9347	1.39097	11819	0.5359	0.967352	0.938502	8164
0.12	0.5729	2.41838	2.83322	21576	0.5591	1.69287	1.86941	16939	0.548	2.05562	1.40985	12808	0.5368	1.08827	0.956577	8862
0.13	0.5704	2.29746	2.71552	23274	0.5582	2.05562	1.87688	18297	0.5487	2.17654	1.44725	13824	0.5389	0.846433	1.04861	9576
0.14	0.5694	1.9347	2.62154	24976	0.556	2.17654	1.74398	19587	0.5463	2.5393	1.31891	14799	0.5377	0.967352	0.975461	10280
0.15	0.5713	2.17654	2.6428	26731	0.5564	2.05562	1.76309	20945	0.5466	2.05562	1.34329	15870	0.5372	1.20919	0.988075	11005
0.16	0.5706	1.9347	2.68773	28511	0.5585	2.17654	1.85237	22330	0.5444	2.17654	1.27493	16941	0.5397	1.08827	1.0459	11748
0.17	0.5714	1.9347	2.7705	30174	0.5587	2.17654	1.84731	23743	0.5438	2.29746	1.27009	17967	0.541	1.57195	1.1078	12437
0.18	0.5743	1.9347	2.93879	31861	0.5594	2.05562	1.8818	25101	0.5436	2.41838	1.29709	18966	0.541	1.57195	1.08256	13125
0.19	0.5736	1.9347	2.90399	33692	0.5584	2.05562	1.81218	26517	0.5469	2.29746	1.37423	20080	0.5421	1.57195	1.0929	13897
0.2	0.5729	2.05562	2.90632	35363	0.5579	2.05562	1.79234	27901	0.5456	2.17654	1.32051	21150	0.5429	1.57195	1.16174	14595
0.3	0.5816	2.05562	3.43227	52279	0.5637	2.29746	2.16313	41279	0.5594	2.05562	1.91199	31366	0.5613	1.69287	1.93819	21721
0.4	0.5869	1.9347	3.90972	69187	0.572	2.41838	2.7193	54622	0.5637	1.9347	2.26602	41536	0.5653	1.69287	2.25483	28701
0.5	0.5889	1.9347	4.00885	86063	0.5739	2.41838	2.84005	67856	0.5632	2.05562	2.30787	51609	0.5666	1.69287	2.27852	35721
0.6	0.5877	1.9347	4.01402	102232	0.5715	2.41838	2.78732	80901	0.5617	2.17654	2.28735	61561	0.5648	1.57195	2.20984	42698
1	0.5889	1.81378	4.04074	168583	0.5709	2.29746	2.77558	133760	0.5644	2.5393	2.42686	101453	0.566	1.57195	2.30192	70459
	r2 > 0.1
p thresh	AUC	TPR(%)	R2(%)	nSNPs
0.005	0.5221	0	0.0177139	215
0.01	0.5179	0.241838	0.0119408	428
0.02	0.5232	0.120919	0.0235336	798
0.03	0.5202	0.604595	0.0247172	1241
0.04	0.5221	0.483676	0.0310997	1633
0.05	0.4839	0.483676	0.0256317	2016
0.06	0.5148	0.362757	0.0238625	2420
0.07	0.4851	0.725514	0.0246978	2814
0.08	0.5233	0.967352	0.0400679	3214
0.09	0.5287	0.846433	0.0521706	3637
0.1	0.5291	0.967352	0.0550598	4030
0.11	0.5287	0.967352	0.0559888	4383
0.12	0.5294	0.967352	0.0569706	4763
0.13	0.5264	0.967352	0.0503337	5175
0.14	0.5232	1.20919	0.0425657	5559
0.15	0.523	1.08827	0.0441994	5952
0.16	0.5232	1.57195	0.0447809	6343
0.17	0.5219	1.45103	0.0425709	6698
0.18	0.5233	1.45103	0.0448684	7063
0.19	0.5235	1.81378	0.0467458	7489
0.2	0.5246	1.57195	0.047101	7913
0.3	0.5402	1.33011	0.0990512	11768
0.4	0.5497	1.20919	0.134444	15539
0.5	0.5502	1.33011	0.130319	19258
0.6	0.5499	1.33011	0.12718	22923
1	0.5472	1.69287	0.116047	37942
