# Supplementary material for: Accumulation of minor alleles and risk prediction in schizophrenia
Source: Sci Rep. 2017 Sep 15;7:11661. doi: 10.1038/s41598-017-12104-0 (PMC5601945; doi:10.1038/s41598-017-12104-0)
Supplement: Supplementary file 4 — Supplementary Table S5 [file 41598_2017_12104_MOESM4_ESM.xlsx]

## Sheet: WebGestaltR-map
Supplementary Table S5-1. List of 16 135 SNPs from the best model mapped to 6 225 unique Entrez Gene IDs by WEB-based GEne SeT.
userid	genesymbol	genename	entrezgene
SNP_A-2188648	NAT2	N-acetyltransferase 2	10
SNP_A-8433825	NAT2	N-acetyltransferase 2	10
SNP_A-8612321	NAT2	N-acetyltransferase 2	10
SNP_A-8511137	CDH2	cadherin 2	1000
SNP_A-8401587	CDH2	cadherin 2	1000
SNP_A-8544842	CDH2	cadherin 2	1000
SNP_A-8675730	CDH2	cadherin 2	1000
SNP_A-8385968	CDH2	cadherin 2	1000
SNP_A-8596773	CDH2	cadherin 2	1000
SNP_A-8592146	CDH2	cadherin 2	1000
SNP_A-8324423	CDH2	cadherin 2	1000
SNP_A-8547114	TLX1NB	TLX1 neighbor	100038246
SNP_A-2105317	CDKN2B-AS1	CDKN2B antisense RNA 1	100048912
SNP_A-8411405	CDKN2B-AS1	CDKN2B antisense RNA 1	100048912
SNP_A-8698538	CDKN2B-AS1	CDKN2B antisense RNA 1	100048912
SNP_A-8698826	CDKN2B-AS1	CDKN2B antisense RNA 1	100048912
SNP_A-2064001	CDKN2B-AS1	CDKN2B antisense RNA 1	100048912
SNP_A-8703627	GNPDA1	glucosamine-6-phosphate deaminase 1	10007
SNP_A-1812817	CDH3	cadherin 3	1001
SNP_A-8530970	POM121C	POM121 transmembrane nucleoporin C	100101267
SNP_A-1987110	LIN28B-AS1	LIN28B antisense RNA 1	100113403
SNP_A-8708422	LINC00583	long intergenic non-protein coding RNA 583	100113404
SNP_A-8338579	LINC00583	long intergenic non-protein coding RNA 583	100113404
SNP_A-1840475	LINC00583	long intergenic non-protein coding RNA 583	100113404
SNP_A-4290482	LINC00583	long intergenic non-protein coding RNA 583	100113404
SNP_A-8283869	LINC00583	long intergenic non-protein coding RNA 583	100113404
SNP_A-8650705	LINC00583	long intergenic non-protein coding RNA 583	100113404
SNP_A-1846540	LINC00583	long intergenic non-protein coding RNA 583	100113404
SNP_A-1834379	MIR873	microRNA 873	100126316
SNP_A-4272379	MIR873	microRNA 873	100126316
SNP_A-8281278	MIR873	microRNA 873	100126316
SNP_A-8555783	MIR873	microRNA 873	100126316
SNP_A-8425056	MIR873	microRNA 873	100126316
SNP_A-8657038	MIR873	microRNA 873	100126316
SNP_A-2021485	MIR873	microRNA 873	100126316
SNP_A-8281279	MIR873	microRNA 873	100126316
SNP_A-8363147	MIR920	microRNA 920	100126320
SNP_A-8295788	MIR920	microRNA 920	100126320
SNP_A-8520924	MIR920	microRNA 920	100126320
SNP_A-8524856	MIR920	microRNA 920	100126320
SNP_A-8645628	MIR920	microRNA 920	100126320
SNP_A-8342472	LINC00322	long intergenic non-protein coding RNA 322	100126693
SNP_A-8317077	NA	NA	100127946
SNP_A-8423121	NA	NA	100127946
SNP_A-8678545	LOC100128006	uncharacterized LOC100128006	100128006
SNP_A-8470658	LOC100128164	four and a half LIM domains 1 pseudogene	100128164
SNP_A-8446073	LOC100128242	uncharacterized LOC100128242	100128242
SNP_A-2082534	ZNF667-AS1	ZNF667 antisense RNA 1 (head to head)	100128252
SNP_A-8410290	HTR5A-AS1	HTR5A antisense RNA 1	100128264
SNP_A-1913668	LOC100128317	uncharacterized LOC100128317	100128317
SNP_A-2162375	TRAPPC3L	trafficking protein particle complex 3 like	100128327
SNP_A-8457667	C20orf78	chromosome 20 open reading frame 78	100128496
SNP_A-8611728	C20orf78	chromosome 20 open reading frame 78	100128496
SNP_A-2135820	C20orf78	chromosome 20 open reading frame 78	100128496
SNP_A-8578155	C20orf78	chromosome 20 open reading frame 78	100128496
SNP_A-8593531	C20orf78	chromosome 20 open reading frame 78	100128496
SNP_A-8506188	C20orf78	chromosome 20 open reading frame 78	100128496
SNP_A-8315429	C20orf78	chromosome 20 open reading frame 78	100128496
SNP_A-4288291	C20orf78	chromosome 20 open reading frame 78	100128496
SNP_A-8661073	SLC8A1-AS1	SLC8A1 antisense RNA 1	100128590
SNP_A-8716558	SLC8A1-AS1	SLC8A1 antisense RNA 1	100128590
SNP_A-8591922	HPN-AS1	HPN antisense RNA 1	100128675
SNP_A-8683928	HPN-AS1	HPN antisense RNA 1	100128675
SNP_A-4241458	RBPMS-AS1	RBPMS antisense RNA 1	100128750
SNP_A-8309336	LINC00476	long intergenic non-protein coding RNA 476	100128782
SNP_A-2202227	LINC00476	long intergenic non-protein coding RNA 476	100128782
SNP_A-1997274	LINC00476	long intergenic non-protein coding RNA 476	100128782
SNP_A-8633319	ZBTB42	zinc finger and BTB domain containing 42	100128927
SNP_A-8569749	LINC01310	long intergenic non-protein coding RNA 1310	100128946
SNP_A-1935573	LINC01310	long intergenic non-protein coding RNA 1310	100128946
SNP_A-8634729	LINC01310	long intergenic non-protein coding RNA 1310	100128946
SNP_A-1878943	LINC01310	long intergenic non-protein coding RNA 1310	100128946
SNP_A-1877262	LINC01310	long intergenic non-protein coding RNA 1310	100128946
SNP_A-2081861	LINC01310	long intergenic non-protein coding RNA 1310	100128946
SNP_A-8432985	LINC01310	long intergenic non-protein coding RNA 1310	100128946
SNP_A-2310204	LOC100128993	uncharacterized LOC100128993	100128993
SNP_A-8473776	LOC100128993	uncharacterized LOC100128993	100128993
SNP_A-8696753	LOC100128993	uncharacterized LOC100128993	100128993
SNP_A-2194794	LOC100129029	PKP4 antisense RNA 1	100129029
SNP_A-8464119	KTN1-AS1	KTN1 antisense RNA 1	100129075
SNP_A-2219746	LOC100129345	uncharacterized LOC100129345	100129345
SNP_A-2088175	LOC100129345	uncharacterized LOC100129345	100129345
SNP_A-8600546	C9orf92	chromosome 9 open reading frame 92	100129385
SNP_A-1883503	C9orf92	chromosome 9 open reading frame 92	100129385
SNP_A-2202030	C9orf92	chromosome 9 open reading frame 92	100129385
SNP_A-8355268	LOC100129434	uncharacterized LOC100129434	100129434
SNP_A-2120162	FAM47E	family with sequence similarity 47 member E	100129583
SNP_A-2162329	FAM47E	family with sequence similarity 47 member E	100129583
SNP_A-1873943	LOC100129603	uncharacterized LOC100129603	100129603
SNP_A-8661578	LOC100129603	uncharacterized LOC100129603	100129603
SNP_A-8638732	LOC100129603	uncharacterized LOC100129603	100129603
SNP_A-2086243	ZNF737	zinc finger protein 737	100129842
SNP_A-2086649	LOC100130157	uncharacterized LOC100130157	100130157
SNP_A-1861782	LOC100130157	uncharacterized LOC100130157	100130157
SNP_A-2023030	LOC100130264	uncharacterized LOC100130264	100130264
SNP_A-8538398	LOC100130331	POTE ankyrin domain family, member F pseudogene	100130331
SNP_A-8361751	LOC100130331	POTE ankyrin domain family, member F pseudogene	100130331
SNP_A-8412630	SCGB2B3P	secretoglobin family 2B member 3, pseudogene	100130342
SNP_A-8566313	LINC01387	long intergenic non-protein coding RNA 1387	100130480
SNP_A-8315087	LINC01387	long intergenic non-protein coding RNA 1387	100130480
SNP_A-4280164	LINC01387	long intergenic non-protein coding RNA 1387	100130480
SNP_A-8371357	LOC100130691	uncharacterized LOC100130691	100130691
SNP_A-8473190	LOC100130698	uncharacterized LOC100130698	100130698
SNP_A-8705818	TP53TG3HP	TP53 target 3 family member H, pseudogene	100130700
SNP_A-2227868	PSORS1C3	psoriasis susceptibility 1 candidate 3 (non-protein coding)	100130889
SNP_A-8615968	LOC100130950	uncharacterized LOC100130950	100130950
SNP_A-8637789	C7orf72	chromosome 7 open reading frame 72	100130988
SNP_A-1989879	C7orf72	chromosome 7 open reading frame 72	100130988
SNP_A-8595632	C7orf72	chromosome 7 open reading frame 72	100130988
SNP_A-2293516	LINC01135	long intergenic non-protein coding RNA 1135	100131060
SNP_A-4250184	LINC01135	long intergenic non-protein coding RNA 1135	100131060
SNP_A-8466788	SNAP25-AS1	SNAP25 antisense RNA 1	100131208
SNP_A-8659844	SNAP25-AS1	SNAP25 antisense RNA 1	100131208
SNP_A-8701829	SNAP25-AS1	SNAP25 antisense RNA 1	100131208
SNP_A-2098752	C11orf91	chromosome 11 open reading frame 91	100131378
SNP_A-8308338	LINC00271	long intergenic non-protein coding RNA 271	100131814
SNP_A-8529479	LINC00271	long intergenic non-protein coding RNA 271	100131814
SNP_A-2194953	FOXO6	forkhead box O6	100132074
SNP_A-2207555	FOXO6	forkhead box O6	100132074
SNP_A-2142865	FOXO6	forkhead box O6	100132074
SNP_A-1909181	FOXO6	forkhead box O6	100132074
SNP_A-8615134	TAT-AS1	TAT antisense RNA 1	100132529
SNP_A-2191637	LOC100132731	uncharacterized LOC100132731	100132731
SNP_A-4233940	LOC100132735	uncharacterized LOC100132735	100132735
SNP_A-8341019	MSC-AS1	MSC antisense RNA 1	100132891
SNP_A-8280731	MSC-AS1	MSC antisense RNA 1	100132891
SNP_A-2226739	MSC-AS1	MSC antisense RNA 1	100132891
SNP_A-8538172	MSC-AS1	MSC antisense RNA 1	100132891
SNP_A-8676209	FAM27C	family with sequence similarity 27 member C	100132948
SNP_A-2130485	LINC00856	long intergenic non-protein coding RNA 856	100132987
SNP_A-2219698	LINC00856	long intergenic non-protein coding RNA 856	100132987
SNP_A-8434557	LINC00856	long intergenic non-protein coding RNA 856	100132987
SNP_A-8365268	LINC00240	long intergenic non-protein coding RNA 240	100133205
SNP_A-8598153	LOC100133207	uncharacterized LOC100133207	100133207
SNP_A-8677417	LOC100133207	uncharacterized LOC100133207	100133207
SNP_A-8600540	LOC100134040	uncharacterized LOC100134040	100134040
SNP_A-4218364	LOC100134040	uncharacterized LOC100134040	100134040
SNP_A-8490665	LOC100134391	uncharacterized LOC100134391	100134391
SNP_A-8654454	LOC100134391	uncharacterized LOC100134391	100134391
SNP_A-8413600	LINC00930	long intergenic non-protein coding RNA 930	100144604
SNP_A-8636996	PDCD6IP	programmed cell death 6 interacting protein	10015
SNP_A-8511758	PDCD6IP	programmed cell death 6 interacting protein	10015
SNP_A-2047663	BCL2L11	BCL2 like 11	10018
SNP_A-8300146	LINC00426	long intergenic non-protein coding RNA 426	100188949
SNP_A-4217487	FLJ41941	long intergenic non-protein coding RNA 1634	100192420
SNP_A-2214842	FLJ41941	long intergenic non-protein coding RNA 1634	100192420
SNP_A-8567209	CDH4	cadherin 4	1002
SNP_A-8353665	CDH4	cadherin 4	1002
SNP_A-2069865	CDH4	cadherin 4	1002
SNP_A-8314741	CDH4	cadherin 4	1002
SNP_A-8436882	CDH4	cadherin 4	1002
SNP_A-2140517	CDH4	cadherin 4	1002
SNP_A-1794009	CDH4	cadherin 4	1002
SNP_A-2216939	CDH4	cadherin 4	1002
SNP_A-8589380	CDH4	cadherin 4	1002
SNP_A-1968909	CDH4	cadherin 4	1002
SNP_A-2254857	CDH4	cadherin 4	1002
SNP_A-8633973	CDH4	cadherin 4	1002
SNP_A-8509965	CDH4	cadherin 4	1002
SNP_A-8381196	CDH4	cadherin 4	1002
SNP_A-8333603	CDH4	cadherin 4	1002
SNP_A-8307706	CDH4	cadherin 4	1002
SNP_A-8711575	CDH4	cadherin 4	1002
SNP_A-2248278	CDH4	cadherin 4	1002
SNP_A-2284786	GNE	glucosamine (UDP-N-acetyl)-2-epimerase/N-acetylmannosamine kinase	10020
SNP_A-8547081	LINC00704	long intergenic non-protein coding RNA 704	100216001
SNP_A-8523869	LINC00704	long intergenic non-protein coding RNA 704	100216001
SNP_A-8561476	LINC00704	long intergenic non-protein coding RNA 704	100216001
SNP_A-1956363	INSL5	insulin like 5	10022
SNP_A-8581501	INSL5	insulin like 5	10022
SNP_A-8383862	CASC11	cancer susceptibility 11 (non-protein coding)	100270680
SNP_A-1811854	LINC00940	long intergenic non-protein coding RNA 940	100271702
SNP_A-8359743	LOC100287015	uncharacterized LOC100287015	100287015
SNP_A-2198046	LOC100287015	uncharacterized LOC100287015	100287015
SNP_A-8693444	LOC100287015	uncharacterized LOC100287015	100287015
SNP_A-8703140	LOC100287015	uncharacterized LOC100287015	100287015
SNP_A-8351121	MANSC4	MANSC domain containing 4	100287284
SNP_A-8586539	LOC100287290	cytokine receptor CRL2	100287290
SNP_A-8410028	LOC100287290	cytokine receptor CRL2	100287290
SNP_A-2217073	LINC00941	long intergenic non-protein coding RNA 941	100287314
SNP_A-8661449	LINC00941	long intergenic non-protein coding RNA 941	100287314
SNP_A-8562421	OSTM1-AS1	OSTM1 antisense RNA 1	100287366
SNP_A-8640648	OSTM1-AS1	OSTM1 antisense RNA 1	100287366
SNP_A-1890508	OSTM1-AS1	OSTM1 antisense RNA 1	100287366
SNP_A-8600760	OSTM1-AS1	OSTM1 antisense RNA 1	100287366
SNP_A-8363954	SMKR1	small lysine rich protein 1	100287482
SNP_A-8518483	NA	NA	100287538
SNP_A-8696856	NA	NA	100287538
SNP_A-2126018	NA	NA	100287538
SNP_A-8593619	NA	NA	100287538
SNP_A-8559113	NA	NA	100287538
SNP_A-8345469	NA	NA	100287538
SNP_A-8370082	NA	NA	100287538
SNP_A-8520308	NA	NA	100287538
SNP_A-8449582	NA	NA	100287538
SNP_A-1782443	NA	NA	100287813
SNP_A-2049372	GM140	long intergenic non-protein coding RNA 1699	100287948
SNP_A-1867081	GM140	long intergenic non-protein coding RNA 1699	100287948
SNP_A-8583851	GM140	long intergenic non-protein coding RNA 1699	100287948
SNP_A-8604808	GM140	long intergenic non-protein coding RNA 1699	100287948
SNP_A-8524287	WTAPP1	Wilms tumor 1 associated protein pseudogene 1	100288077
SNP_A-1878130	WTAPP1	Wilms tumor 1 associated protein pseudogene 1	100288077
SNP_A-8561434	LOC100288208	uncharacterized LOC100288208	100288208
SNP_A-1971626	LMCD1-AS1	LMCD1 antisense RNA 1 (head to head)	100288428
SNP_A-8617021	LMCD1-AS1	LMCD1 antisense RNA 1 (head to head)	100288428
SNP_A-2008435	LMCD1-AS1	LMCD1 antisense RNA 1 (head to head)	100288428
SNP_A-2251288	LMCD1-AS1	LMCD1 antisense RNA 1 (head to head)	100288428
SNP_A-8460652	LMCD1-AS1	LMCD1 antisense RNA 1 (head to head)	100288428
SNP_A-1782100	LMCD1-AS1	LMCD1 antisense RNA 1 (head to head)	100288428
SNP_A-8617019	LMCD1-AS1	LMCD1 antisense RNA 1 (head to head)	100288428
SNP_A-8604169	LMCD1-AS1	LMCD1 antisense RNA 1 (head to head)	100288428
SNP_A-8611330	LMCD1-AS1	LMCD1 antisense RNA 1 (head to head)	100288428
SNP_A-8617013	LMCD1-AS1	LMCD1 antisense RNA 1 (head to head)	100288428
SNP_A-8617017	LMCD1-AS1	LMCD1 antisense RNA 1 (head to head)	100288428
SNP_A-8369031	LMCD1-AS1	LMCD1 antisense RNA 1 (head to head)	100288428
SNP_A-2286168	LMCD1-AS1	LMCD1 antisense RNA 1 (head to head)	100288428
SNP_A-8600142	LMCD1-AS1	LMCD1 antisense RNA 1 (head to head)	100288428
SNP_A-8617020	LMCD1-AS1	LMCD1 antisense RNA 1 (head to head)	100288428
SNP_A-1914312	LMCD1-AS1	LMCD1 antisense RNA 1 (head to head)	100288428
SNP_A-8691151	LMCD1-AS1	LMCD1 antisense RNA 1 (head to head)	100288428
SNP_A-1971639	LMCD1-AS1	LMCD1 antisense RNA 1 (head to head)	100288428
SNP_A-1934122	LMCD1-AS1	LMCD1 antisense RNA 1 (head to head)	100288428
SNP_A-2274856	LMCD1-AS1	LMCD1 antisense RNA 1 (head to head)	100288428
SNP_A-8651877	LMCD1-AS1	LMCD1 antisense RNA 1 (head to head)	100288428
SNP_A-8616982	LMCD1-AS1	LMCD1 antisense RNA 1 (head to head)	100288428
SNP_A-1961191	LMCD1-AS1	LMCD1 antisense RNA 1 (head to head)	100288428
SNP_A-1924046	LMCD1-AS1	LMCD1 antisense RNA 1 (head to head)	100288428
SNP_A-8410670	GNG12-AS1	GNG12 antisense RNA 1	100289178
SNP_A-8556588	GNG12-AS1	GNG12 antisense RNA 1	100289178
SNP_A-8709788	GNG12-AS1	GNG12 antisense RNA 1	100289178
SNP_A-8657630	LOC100289308	uncharacterized LOC100289308	100289308
SNP_A-8709989	CDH5	cadherin 5	1003
SNP_A-8551878	MIR1202	microRNA 1202	100302259
SNP_A-1984129	MIR1303	microRNA 1303	100302284
SNP_A-2063117	RASAL2-AS1	RASAL2 antisense RNA 1	100302401
SNP_A-8457359	LINC00882	long intergenic non-protein coding RNA 882	100302640
SNP_A-2179618	LINC00184	long intergenic non-protein coding RNA 184	100302691
SNP_A-8318099	RNU6-21P	RNA, U6 small nuclear 21, pseudogene	100302738
SNP_A-4254770	RNU6-21P	RNA, U6 small nuclear 21, pseudogene	100302738
SNP_A-8318091	RNU6-21P	RNA, U6 small nuclear 21, pseudogene	100302738
SNP_A-1808468	RNU6-21P	RNA, U6 small nuclear 21, pseudogene	100302738
SNP_A-8298847	RNU6-21P	RNA, U6 small nuclear 21, pseudogene	100302738
SNP_A-8466000	RNU6-21P	RNA, U6 small nuclear 21, pseudogene	100302738
SNP_A-2152338	OTX2-AS1	OTX2 antisense RNA 1 (head to head)	100309464
SNP_A-2299887	OTX2-AS1	OTX2 antisense RNA 1 (head to head)	100309464
SNP_A-2033368	OTX2-AS1	OTX2 antisense RNA 1 (head to head)	100309464
SNP_A-1992787	MIR548H4	microRNA 548h-4	100313884
SNP_A-8305002	MIR548G	microRNA 548g	100313938
SNP_A-8479548	MIR548G	microRNA 548g	100313938
SNP_A-1813921	MIR548G	microRNA 548g	100313938
SNP_A-1856300	MIR548G	microRNA 548g	100313938
SNP_A-2059501	HOTTIP	HOXA distal transcript antisense RNA	100316868
SNP_A-8369401	BOK-AS1	BOK antisense RNA 1	100379249
SNP_A-1806207	BOK-AS1	BOK antisense RNA 1	100379249
SNP_A-2089936	CDH6	cadherin 6	1004
SNP_A-8636399	CDH6	cadherin 6	1004
SNP_A-8667560	LOC100422737	uncharacterized LOC100422737	100422737
SNP_A-8645271	MIR4299	microRNA 4299	100423026
SNP_A-1943786	RANBP9	RAN binding protein 9	10048
SNP_A-4298496	RANBP9	RAN binding protein 9	10048
SNP_A-1832817	RANBP9	RAN binding protein 9	10048
SNP_A-2255374	DNAJB6	DnaJ heat shock protein family (Hsp40) member B6	10049
SNP_A-8560747	LINC00276	long intergenic non-protein coding RNA 276	100499171
SNP_A-1802042	LINC00276	long intergenic non-protein coding RNA 276	100499171
SNP_A-2060288	LINC00276	long intergenic non-protein coding RNA 276	100499171
SNP_A-8427882	LINC00276	long intergenic non-protein coding RNA 276	100499171
SNP_A-4207914	LINC00276	long intergenic non-protein coding RNA 276	100499171
SNP_A-8481709	LINC00276	long intergenic non-protein coding RNA 276	100499171
SNP_A-8572506	LINC00276	long intergenic non-protein coding RNA 276	100499171
SNP_A-8304584	USP2-AS1	USP2 antisense RNA 1 (head to head)	100499227
SNP_A-8651904	USP2-AS1	USP2 antisense RNA 1 (head to head)	100499227
SNP_A-8466125	CDH7	cadherin 7	1005
SNP_A-8371630	MIR3650	microRNA 3650	100500824
SNP_A-8399992	MIR3916	microRNA 3916	100500849
SNP_A-8313910	MIR3916	microRNA 3916	100500849
SNP_A-1902222	LOC100505504	uncharacterized LOC100505504	100505504
SNP_A-4200517	EDNRB-AS1	EDNRB antisense RNA 1	100505518
SNP_A-2081414	LOC100505530	uncharacterized LOC100505530	100505530
SNP_A-1985703	LOC100505530	uncharacterized LOC100505530	100505530
SNP_A-2210166	LINC01301	long intergenic non-protein coding RNA 1301	100505532
SNP_A-8606949	LINC00578	long intergenic non-protein coding RNA 578	100505566
SNP_A-1961335	LINC00578	long intergenic non-protein coding RNA 578	100505566
SNP_A-2203078	LINC00578	long intergenic non-protein coding RNA 578	100505566
SNP_A-2166750	LINC00578	long intergenic non-protein coding RNA 578	100505566
SNP_A-4221903	LINC00578	long intergenic non-protein coding RNA 578	100505566
SNP_A-8695621	LINC00578	long intergenic non-protein coding RNA 578	100505566
SNP_A-8392293	LINC00578	long intergenic non-protein coding RNA 578	100505566
SNP_A-1822387	LINC00578	long intergenic non-protein coding RNA 578	100505566
SNP_A-1928779	LINC00578	long intergenic non-protein coding RNA 578	100505566
SNP_A-1983702	LINC01024	long intergenic non-protein coding RNA 1024	100505636
SNP_A-2130342	STARD4-AS1	STARD4 antisense RNA 1	100505678
SNP_A-8666103	STARD4-AS1	STARD4 antisense RNA 1	100505678
SNP_A-8677744	STARD4-AS1	STARD4 antisense RNA 1	100505678
SNP_A-8393727	STARD4-AS1	STARD4 antisense RNA 1	100505678
SNP_A-8706447	STARD4-AS1	STARD4 antisense RNA 1	100505678
SNP_A-4281599	STARD4-AS1	STARD4 antisense RNA 1	100505678
SNP_A-8704038	LINC01603	long intergenic non-protein coding RNA 1603	100505739
SNP_A-8701643	LINC01603	long intergenic non-protein coding RNA 1603	100505739
SNP_A-8634290	LINC01541	long intergenic non-protein coding RNA 1541	100505776
SNP_A-8377420	LINC01541	long intergenic non-protein coding RNA 1541	100505776
SNP_A-1818697	LOC100505782	uncharacterized LOC100505782	100505782
SNP_A-8479263	LOC100505797	myosin heavy chain IB-like	100505797
SNP_A-8435520	LOC100505797	myosin heavy chain IB-like	100505797
SNP_A-4229261	LOC100505797	myosin heavy chain IB-like	100505797
SNP_A-8663823	HNCAT21	long intergenic non-protein coding RNA 2148	100505811
SNP_A-1932542	LOC100505817	uncharacterized LOC100505817	100505817
SNP_A-8324706	LOC100505817	uncharacterized LOC100505817	100505817
SNP_A-1857989	LOC100505817	uncharacterized LOC100505817	100505817
SNP_A-8481752	NA	NA	100505834
SNP_A-2161577	LINC01532	long intergenic non-protein coding RNA 1532	100505835
SNP_A-4302478	LOC100505853	long intergenic non-protein coding RNA 1898	100505853
SNP_A-2138243	LOC100505853	long intergenic non-protein coding RNA 1898	100505853
SNP_A-8647662	LOC100505853	long intergenic non-protein coding RNA 1898	100505853
SNP_A-4244438	LOC100505853	long intergenic non-protein coding RNA 1898	100505853
SNP_A-8452814	LOC100505853	long intergenic non-protein coding RNA 1898	100505853
SNP_A-8382919	LINC01088	long intergenic non-protein coding RNA 1088	100505875
SNP_A-8621224	LINC01088	long intergenic non-protein coding RNA 1088	100505875
SNP_A-8636427	LINC01088	long intergenic non-protein coding RNA 1088	100505875
SNP_A-4287432	LINC01088	long intergenic non-protein coding RNA 1088	100505875
SNP_A-2223395	LINC01088	long intergenic non-protein coding RNA 1088	100505875
SNP_A-2096412	LOC100505887	long intergenic non-protein coding RNA 1672	100505887
SNP_A-8372299	LOC100505918	uncharacterized LOC100505918	100505918
SNP_A-1971151	LOC100505918	uncharacterized LOC100505918	100505918
SNP_A-1895236	LOC100505920	long intergenic non-protein coding RNA 2036	100505920
SNP_A-8343763	LINC01549	long intergenic non-protein coding RNA 1549	100505929
SNP_A-8306840	LOC100505938	uncharacterized LOC100505938	100505938
SNP_A-1849852	LOC100505938	uncharacterized LOC100505938	100505938
SNP_A-8494691	NA	NA	100505983
SNP_A-8590048	NA	NA	100505983
SNP_A-8296557	NA	NA	100505983
SNP_A-8507812	LOC100505985	uncharacterized LOC100505985	100505985
SNP_A-8684564	LOC100505985	uncharacterized LOC100505985	100505985
SNP_A-4298147	LOC100505985	uncharacterized LOC100505985	100505985
SNP_A-8421031	LOC100505985	uncharacterized LOC100505985	100505985
SNP_A-8373130	PPP5D1	PPP5 tetratricopeptide repeat domain containing 1	100506012
SNP_A-8496838	PPP5D1	PPP5 tetratricopeptide repeat domain containing 1	100506012
SNP_A-8531560	LRRC72	leucine rich repeat containing 72	100506049
SNP_A-8411156	RBFADN	RBFA downstream neighbor (non-protein coding)	100506070
SNP_A-8347003	RBFADN	RBFA downstream neighbor (non-protein coding)	100506070
SNP_A-8557988	RBFADN	RBFA downstream neighbor (non-protein coding)	100506070
SNP_A-8325445	LOC100506085	uncharacterized LOC100506085	100506085
SNP_A-2185835	NA	NA	100506089
SNP_A-4258443	NA	NA	100506110
SNP_A-4221562	NA	NA	100506110
SNP_A-4291645	NA	NA	100506110
SNP_A-4291647	NA	NA	100506110
SNP_A-2216793	NA	NA	100506110
SNP_A-1894038	NA	NA	100506110
SNP_A-4210707	LOC100506122	uncharacterized LOC100506122	100506122
SNP_A-4245185	LINC00867	long intergenic non-protein coding RNA 867	100506126
SNP_A-4221698	LINC00867	long intergenic non-protein coding RNA 867	100506126
SNP_A-8353841	LINC00867	long intergenic non-protein coding RNA 867	100506126
SNP_A-8318193	LINC00867	long intergenic non-protein coding RNA 867	100506126
SNP_A-2243357	LINC00867	long intergenic non-protein coding RNA 867	100506126
SNP_A-8674677	LINC01568	long intergenic non-protein coding RNA 1568	100506172
SNP_A-2273633	LINC01568	long intergenic non-protein coding RNA 1568	100506172
SNP_A-2295733	LINC01568	long intergenic non-protein coding RNA 1568	100506172
SNP_A-8520041	LINC01568	long intergenic non-protein coding RNA 1568	100506172
SNP_A-4245567	LINC01568	long intergenic non-protein coding RNA 1568	100506172
SNP_A-8370167	LOC100506207	uncharacterized LOC100506207	100506207
SNP_A-2181531	LOC100506207	uncharacterized LOC100506207	100506207
SNP_A-8507933	LOC100506207	uncharacterized LOC100506207	100506207
SNP_A-4254099	LOC100506207	uncharacterized LOC100506207	100506207
SNP_A-1880437	LOC100506207	uncharacterized LOC100506207	100506207
SNP_A-4235823	LOC100506207	uncharacterized LOC100506207	100506207
SNP_A-1845867	LOC100506207	uncharacterized LOC100506207	100506207
SNP_A-4297287	LOC100506207	uncharacterized LOC100506207	100506207
SNP_A-8647999	LOC100506207	uncharacterized LOC100506207	100506207
SNP_A-8382838	LINC01093	long intergenic non-protein coding RNA 1093	100506229
SNP_A-8467049	NA	NA	100506238
SNP_A-8394521	LL22NC01-81G9.3	uncharacterized protein FLJ39582-like	100506241
SNP_A-8355354	LL22NC01-81G9.3	uncharacterized protein FLJ39582-like	100506241
SNP_A-8657922	LOC100506258	uncharacterized LOC100506258	100506258
SNP_A-4260399	LOC100506272	uncharacterized LOC100506272	100506272
SNP_A-8587520	LOC100506272	uncharacterized LOC100506272	100506272
SNP_A-8519682	LOC100506272	uncharacterized LOC100506272	100506272
SNP_A-8691084	LOC100506272	uncharacterized LOC100506272	100506272
SNP_A-8589930	LOC100506272	uncharacterized LOC100506272	100506272
SNP_A-2290301	LOC100506274	uncharacterized LOC100506274	100506274
SNP_A-8312166	NA	NA	100506288
SNP_A-8677483	NA	NA	100506288
SNP_A-2184924	NA	NA	100506288
SNP_A-2227934	NA	NA	100506288
SNP_A-2312192	ID2-AS1	ID2 antisense RNA 1 (head to head)	100506299
SNP_A-1963263	NA	NA	100506300
SNP_A-8665686	NA	NA	100506329
SNP_A-2181837	NA	NA	100506329
SNP_A-8682261	NA	NA	100506329
SNP_A-8343498	LINC00649	long intergenic non-protein coding RNA 649	100506334
SNP_A-8343122	LINC00649	long intergenic non-protein coding RNA 649	100506334
SNP_A-2251418	LOC100506368	uncharacterized LOC100506368	100506368
SNP_A-8450376	LOC100506371	long intergenic non-protein coding RNA 2091	100506371
SNP_A-8708499	NA	NA	100506373
SNP_A-1970134	LINC01426	long intergenic non-protein coding RNA 1426	100506385
SNP_A-2018499	LINC01426	long intergenic non-protein coding RNA 1426	100506385
SNP_A-2212508	LINC00871	long intergenic non-protein coding RNA 871	100506412
SNP_A-8527580	LINC00871	long intergenic non-protein coding RNA 871	100506412
SNP_A-2059314	LINC00871	long intergenic non-protein coding RNA 871	100506412
SNP_A-8598538	MIR3681HG	MIR3681 host gene	100506457
SNP_A-8360974	MIR3681HG	MIR3681 host gene	100506457
SNP_A-8573603	MIR3681HG	MIR3681 host gene	100506457
SNP_A-8550048	MIR3681HG	MIR3681 host gene	100506457
SNP_A-1931993	MIR3681HG	MIR3681 host gene	100506457
SNP_A-2296125	MIR3681HG	MIR3681 host gene	100506457
SNP_A-8393486	MIR3681HG	MIR3681 host gene	100506457
SNP_A-1784316	MIR3681HG	MIR3681 host gene	100506457
SNP_A-4229271	MIR3681HG	MIR3681 host gene	100506457
SNP_A-2085963	SRD5A3-AS1	SRD5A3 antisense RNA 1	100506462
SNP_A-8457014	LINC01234	long intergenic non-protein coding RNA 1234	100506465
SNP_A-8654500	LINC01234	long intergenic non-protein coding RNA 1234	100506465
SNP_A-1876815	LINC01234	long intergenic non-protein coding RNA 1234	100506465
SNP_A-8459574	LOC100506474	uncharacterized LOC100506474	100506474
SNP_A-4259714	LOC100506474	uncharacterized LOC100506474	100506474
SNP_A-8393481	LOC100506474	uncharacterized LOC100506474	100506474
SNP_A-8538209	LOC100506474	uncharacterized LOC100506474	100506474
SNP_A-2102155	LOC100506532	uncharacterized LOC100506532	100506532
SNP_A-2296438	LINC01082	long intergenic non-protein coding RNA 1082	100506542
SNP_A-8504867	NA	NA	100506609
SNP_A-2176977	NA	NA	100506652
SNP_A-1813003	SLFN12L	schlafen family member 12 like	100506736
SNP_A-2288769	LINC01589	long intergenic non-protein coding RNA 1589	100506737
SNP_A-8626835	OR7E37P	olfactory receptor family 7 subfamily E member 37 pseudogene	100506759
SNP_A-1869209	C10orf71-AS1	C10orf71 antisense RNA 1	100506769
SNP_A-1945187	HOXD-AS2	HOXD cluster antisense RNA 2	100506783
SNP_A-8435553	LINC01543	long intergenic non-protein coding RNA 1543	100506787
SNP_A-1836309	LINC01543	long intergenic non-protein coding RNA 1543	100506787
SNP_A-8390461	LINC01354	long intergenic non-protein coding RNA 1354	100506795
SNP_A-8479809	LOC100506797	uncharacterized LOC100506797	100506797
SNP_A-8657820	GAS1RR	GAS1 adjacent regulatory RNA	100506834
SNP_A-1876618	LOC100506869	uncharacterized LOC100506869	100506869
SNP_A-8634570	LOC100506869	uncharacterized LOC100506869	100506869
SNP_A-8603937	LOC100506869	uncharacterized LOC100506869	100506869
SNP_A-8699924	NA	NA	100506877
SNP_A-8624873	NA	NA	100506877
SNP_A-1785978	NA	NA	100506877
SNP_A-1821108	NA	NA	100506947
SNP_A-8642927	NA	NA	100506947
SNP_A-8434914	NA	NA	100506947
SNP_A-8304401	LOC100506974	uncharacterized LOC100506974	100506974
SNP_A-8485626	LOC100506974	uncharacterized LOC100506974	100506974
SNP_A-8643577	LOC100506985	uncharacterized LOC100506985	100506985
SNP_A-8291539	LOC100506985	uncharacterized LOC100506985	100506985
SNP_A-2127441	LOC100507006	uncharacterized LOC100507006	100507006
SNP_A-8362203	TUNAR	TCL1 upstream neural differentiation-associated RNA	100507043
SNP_A-8283419	CCAT1	colon cancer associated transcript 1 (non-protein coding)	100507056
SNP_A-8673367	CCAT1	colon cancer associated transcript 1 (non-protein coding)	100507056
SNP_A-1847318	LINC00845	long intergenic non-protein coding RNA 845	100507058
SNP_A-2291545	LOC100507073	long intergenic non-protein coding RNA 1798	100507073
SNP_A-8311828	LOC100507073	long intergenic non-protein coding RNA 1798	100507073
SNP_A-8437432	LOC100507073	long intergenic non-protein coding RNA 1798	100507073
SNP_A-8575710	LOC100507073	long intergenic non-protein coding RNA 1798	100507073
SNP_A-8557632	LOC100507073	long intergenic non-protein coding RNA 1798	100507073
SNP_A-2312220	DLG1-AS1	DLG1 antisense RNA 1	100507086
SNP_A-2253183	ADAMTS9-AS2	ADAMTS9 antisense RNA 2	100507098
SNP_A-8617904	ADAMTS9-AS2	ADAMTS9 antisense RNA 2	100507098
SNP_A-4204090	ADAMTS9-AS2	ADAMTS9 antisense RNA 2	100507098
SNP_A-2033054	ADAMTS9-AS2	ADAMTS9 antisense RNA 2	100507098
SNP_A-8457427	ADAMTS9-AS2	ADAMTS9 antisense RNA 2	100507098
SNP_A-8402296	ADAMTS9-AS2	ADAMTS9 antisense RNA 2	100507098
SNP_A-1850570	ADAMTS9-AS2	ADAMTS9 antisense RNA 2	100507098
SNP_A-8400344	ADAMTS9-AS2	ADAMTS9 antisense RNA 2	100507098
SNP_A-8593658	LOC100507103	uncharacterized LOC100507103	100507103
SNP_A-8710674	LOC100507103	uncharacterized LOC100507103	100507103
SNP_A-8286764	LOC100507103	uncharacterized LOC100507103	100507103
SNP_A-1869527	LINC00445	long intergenic non-protein coding RNA 445	100507114
SNP_A-8446328	LINC00707	long intergenic non-protein coding RNA 707	100507127
SNP_A-2298627	LOC100507140	long intergenic non-protein coding RNA 1792	100507140
SNP_A-4289542	LOC100507175	uncharacterized LOC100507175	100507175
SNP_A-4224986	NA	NA	100507222
SNP_A-2237003	NA	NA	100507222
SNP_A-8298713	LINC01013	long intergenic non-protein coding RNA 1013	100507254
SNP_A-8619720	STX18-AS1	STX18 antisense RNA 1 (head to head)	100507266
SNP_A-8673938	STX18-AS1	STX18 antisense RNA 1 (head to head)	100507266
SNP_A-8619719	STX18-AS1	STX18 antisense RNA 1 (head to head)	100507266
SNP_A-2280936	STX18-AS1	STX18 antisense RNA 1 (head to head)	100507266
SNP_A-8441888	LINC01187	long intergenic non-protein coding RNA 1187	100507267
SNP_A-8675978	LINC01187	long intergenic non-protein coding RNA 1187	100507267
SNP_A-8488437	LINC01187	long intergenic non-protein coding RNA 1187	100507267
SNP_A-8486234	LINC01187	long intergenic non-protein coding RNA 1187	100507267
SNP_A-4289939	LOC100507277	uncharacterized LOC100507277	100507277
SNP_A-2077120	LOC100507291	uncharacterized LOC100507291	100507291
SNP_A-8712866	TARID	TCF21 antisense RNA inducing promoter demethylation	100507308
SNP_A-8433672	TARID	TCF21 antisense RNA inducing promoter demethylation	100507308
SNP_A-2174480	MINCR	MYC-induced long noncoding RNA	100507316
SNP_A-2211505	LOC100507330	NA	100507330
SNP_A-8347688	LOC100507351	uncharacterized LOC100507351	100507351
SNP_A-8440445	LINC01015	long intergenic non-protein coding RNA 1015	100507362
SNP_A-8661393	LOC100507377	uncharacterized LOC100507377	100507377
SNP_A-1870194	LOC100507377	uncharacterized LOC100507377	100507377
SNP_A-2241781	LOC100507389	uncharacterized LOC100507389	100507389
SNP_A-8385087	LOC100507391	long intergenic non-protein coding RNA 1968	100507391
SNP_A-8689032	INTS6-AS1	INTS6 antisense RNA 1	100507398
SNP_A-8282837	TMEM178B	transmembrane protein 178B	100507421
SNP_A-8282835	TMEM178B	transmembrane protein 178B	100507421
SNP_A-2137404	LINC00458	long intergenic non-protein coding RNA 458	100507428
SNP_A-1857319	LINC00458	long intergenic non-protein coding RNA 458	100507428
SNP_A-8352247	LINC00458	long intergenic non-protein coding RNA 458	100507428
SNP_A-2139036	LINC00458	long intergenic non-protein coding RNA 458	100507428
SNP_A-2072345	NRSN2-AS1	NRSN2 antisense RNA 1	100507459
SNP_A-1922913	DPH6-AS1	DPH6 antisense RNA 1 (head to head)	100507466
SNP_A-1799841	DPH6-AS1	DPH6 antisense RNA 1 (head to head)	100507466
SNP_A-1897899	LINC01277	long intergenic non-protein coding RNA 1277	100507489
SNP_A-8667044	LINC01277	long intergenic non-protein coding RNA 1277	100507489
SNP_A-2177590	SDCBP2-AS1	SDCBP2 antisense RNA 1	100507495
SNP_A-8408321	SDCBP2-AS1	SDCBP2 antisense RNA 1	100507495
SNP_A-4239798	SDCBP2-AS1	SDCBP2 antisense RNA 1	100507495
SNP_A-2190520	SDCBP2-AS1	SDCBP2 antisense RNA 1	100507495
SNP_A-2121817	NA	NA	100507498
SNP_A-8596652	ARHGEF26-AS1	ARHGEF26 antisense RNA 1	100507524
SNP_A-2073721	ARHGEF26-AS1	ARHGEF26 antisense RNA 1	100507524
SNP_A-8548178	LINC00613	long intergenic non-protein coding RNA 613	100507528
SNP_A-8465004	BHLHE40-AS1	BHLHE40 antisense RNA 1	100507582
SNP_A-8354534	LOC100507616	uncharacterized LOC100507616	100507616
SNP_A-2180872	LOC100507616	uncharacterized LOC100507616	100507616
SNP_A-8697138	LOC100507616	uncharacterized LOC100507616	100507616
SNP_A-2087387	LOC100507616	uncharacterized LOC100507616	100507616
SNP_A-8585588	LINC00658	long intergenic non-protein coding RNA 658	100507629
SNP_A-8509592	NA	NA	100507652
SNP_A-2011683	MUC22	mucin 22	100507679
SNP_A-8407405	MUC22	mucin 22	100507679
SNP_A-1808341	NA	NA	100507930
SNP_A-1982106	LOC100509303	uncharacterized LOC100509303	100509303
SNP_A-8409369	LOC100509303	uncharacterized LOC100509303	100509303
SNP_A-8542469	CPB2-AS1	CPB2 antisense RNA 1	100509894
SNP_A-2188978	LINC00159	long intergenic non-protein coding RNA 159	100551499
SNP_A-2018083	LINC00159	long intergenic non-protein coding RNA 159	100551499
SNP_A-2018088	LINC00159	long intergenic non-protein coding RNA 159	100551499
SNP_A-8341591	LINC00159	long intergenic non-protein coding RNA 159	100551499
SNP_A-2018085	LINC00159	long intergenic non-protein coding RNA 159	100551499
SNP_A-2018095	LINC00159	long intergenic non-protein coding RNA 159	100551499
SNP_A-4270420	LINC00159	long intergenic non-protein coding RNA 159	100551499
SNP_A-2018087	LINC00159	long intergenic non-protein coding RNA 159	100551499
SNP_A-2018090	LINC00159	long intergenic non-protein coding RNA 159	100551499
SNP_A-2018101	LINC00159	long intergenic non-protein coding RNA 159	100551499
SNP_A-2018116	LINC00159	long intergenic non-protein coding RNA 159	100551499
SNP_A-8488652	FARSB	phenylalanyl-tRNA synthetase beta subunit	10056
SNP_A-1831332	DNM1L	dynamin 1 like	10059
SNP_A-2296928	CDH8	cadherin 8	1006
SNP_A-1834398	CDH8	cadherin 8	1006
SNP_A-8499984	CDH8	cadherin 8	1006
SNP_A-4204251	CDH8	cadherin 8	1006
SNP_A-8412562	CDH8	cadherin 8	1006
SNP_A-8479069	ABCC9	ATP binding cassette subfamily C member 9	10060
SNP_A-2134128	ABCC9	ATP binding cassette subfamily C member 9	10060
SNP_A-8582184	ABCF2	ATP binding cassette subfamily F member 2	10061
SNP_A-1991749	ABCF2	ATP binding cassette subfamily F member 2	10061
SNP_A-8677370	MIR4523	microRNA 4523	100616122
SNP_A-8630455	MIR4523	microRNA 4523	100616122
SNP_A-8633699	MIR4454	microRNA 4454	100616234
SNP_A-8556385	MIR548X2	microRNA 548x-2	100616302
SNP_A-1860536	MIR548X2	microRNA 548x-2	100616302
SNP_A-2054957	MIR548X2	microRNA 548x-2	100616302
SNP_A-2062997	MIR4424	microRNA 4424	100616328
SNP_A-1877903	MIR548AE2	microRNA 548ae-2	100616339
SNP_A-8611320	MIR548AI	microRNA 548ai	100616347
SNP_A-8666718	MIR548AI	microRNA 548ai	100616347
SNP_A-2011949	MIR548AI	microRNA 548ai	100616347
SNP_A-8450856	MIR548AI	microRNA 548ai	100616347
SNP_A-8462069	C8orf37-AS1	C8orf37 antisense RNA 1	100616530
SNP_A-1994311	C8orf37-AS1	C8orf37 antisense RNA 1	100616530
SNP_A-2281346	C8orf37-AS1	C8orf37 antisense RNA 1	100616530
SNP_A-2231265	C8orf37-AS1	C8orf37 antisense RNA 1	100616530
SNP_A-8354140	C8orf37-AS1	C8orf37 antisense RNA 1	100616530
SNP_A-4216629	C8orf37-AS1	C8orf37 antisense RNA 1	100616530
SNP_A-2235526	C8orf37-AS1	C8orf37 antisense RNA 1	100616530
SNP_A-8605591	C8orf37-AS1	C8orf37 antisense RNA 1	100616530
SNP_A-8611313	C8orf37-AS1	C8orf37 antisense RNA 1	100616530
SNP_A-8461854	C8orf37-AS1	C8orf37 antisense RNA 1	100616530
SNP_A-8686089	C8orf37-AS1	C8orf37 antisense RNA 1	100616530
SNP_A-8495157	C8orf37-AS1	C8orf37 antisense RNA 1	100616530
SNP_A-8436403	C8orf37-AS1	C8orf37 antisense RNA 1	100616530
SNP_A-8284656	C8orf37-AS1	C8orf37 antisense RNA 1	100616530
SNP_A-1994317	C8orf37-AS1	C8orf37 antisense RNA 1	100616530
SNP_A-8309770	C8orf37-AS1	C8orf37 antisense RNA 1	100616530
SNP_A-1814180	C8orf37-AS1	C8orf37 antisense RNA 1	100616530
SNP_A-1856413	C8orf37-AS1	C8orf37 antisense RNA 1	100616530
SNP_A-8501966	C8orf37-AS1	C8orf37 antisense RNA 1	100616530
SNP_A-8388745	C8orf37-AS1	C8orf37 antisense RNA 1	100616530
SNP_A-8284658	C8orf37-AS1	C8orf37 antisense RNA 1	100616530
SNP_A-8352685	DIO2-AS1	DIO2 antisense RNA 1	100628307
SNP_A-8298868	LINC00659	long intergenic non-protein coding RNA 659	100652730
SNP_A-8508764	NA	NA	100652778
SNP_A-2140945	KIAA2012	KIAA2012	100652824
SNP_A-8404784	KIAA2012	KIAA2012	100652824
SNP_A-8564846	NA	NA	100652834
SNP_A-8532287	NA	NA	100652834
SNP_A-8554996	NA	NA	100652834
SNP_A-1896917	NA	NA	100652834
SNP_A-1934072	NA	NA	100652834
SNP_A-8518562	TMCO5B	transmembrane and coiled-coil domains 5B (pseudogene)	100652857
SNP_A-4250354	TMCO5B	transmembrane and coiled-coil domains 5B (pseudogene)	100652857
SNP_A-8413696	LINC00539	long intergenic non-protein coding RNA 539	100652865
SNP_A-8394277	NA	NA	100653005
SNP_A-8427914	CDH9	cadherin 9	1007
SNP_A-2169255	CDH9	cadherin 9	1007
SNP_A-8477014	MUC12	mucin 12, cell surface associated	10071
SNP_A-4267218	PCAT1	prostate cancer associated transcript 1 (non-protein coding)	100750225
SNP_A-1877372	PTPRU	protein tyrosine phosphatase, receptor type U	10076
SNP_A-8436167	PTPRU	protein tyrosine phosphatase, receptor type U	10076
SNP_A-8716579	PTPRU	protein tyrosine phosphatase, receptor type U	10076
SNP_A-2044243	KLHL7-AS1	KLHL7 antisense RNA 1 (head to head)	100775104
SNP_A-8366190	ATP9A	ATPase phospholipid transporting 9A (putative)	10079
SNP_A-8663724	CDH10	cadherin 10	1008
SNP_A-8435134	CDH10	cadherin 10	1008
SNP_A-2129674	CDH10	cadherin 10	1008
SNP_A-1874850	GPC6	glypican 6	10082
SNP_A-8506895	GPC6	glypican 6	10082
SNP_A-8584709	GPC6	glypican 6	10082
SNP_A-8296769	GPC6	glypican 6	10082
SNP_A-2046649	GPC6	glypican 6	10082
SNP_A-2174950	GPC6	glypican 6	10082
SNP_A-2174621	GPC6	glypican 6	10082
SNP_A-2084682	GPC6	glypican 6	10082
SNP_A-2083896	GPC6	glypican 6	10082
SNP_A-8329889	GPC6	glypican 6	10082
SNP_A-2069060	GPC6	glypican 6	10082
SNP_A-1832698	GPC6	glypican 6	10082
SNP_A-1835347	GPC6	glypican 6	10082
SNP_A-8369689	GPC6	glypican 6	10082
SNP_A-2174213	GPC6	glypican 6	10082
SNP_A-8508488	GPC6	glypican 6	10082
SNP_A-2174548	GPC6	glypican 6	10082
SNP_A-4281192	GPC6	glypican 6	10082
SNP_A-8625937	MIR5007	microRNA 5007	100846996
SNP_A-2130615	MIR5011	microRNA 5011	100847002
SNP_A-8663808	EDIL3	EGF like repeats and discoidin domains 3	10085
SNP_A-8473515	EDIL3	EGF like repeats and discoidin domains 3	10085
SNP_A-8409900	EDIL3	EGF like repeats and discoidin domains 3	10085
SNP_A-8418495	EDIL3	EGF like repeats and discoidin domains 3	10085
SNP_A-2013742	LINC00536	long intergenic non-protein coding RNA 536	100859921
SNP_A-4267252	HHLA1	HERV-H LTR-associating 1	10086
SNP_A-2275236	CERS6-AS1	CERS6 antisense RNA 1	100861402
SNP_A-8649775	LINC00563	long intergenic non-protein coding RNA 563	100861554
SNP_A-1960213	LINC00565	long intergenic non-protein coding RNA 565	100861555
SNP_A-2119863	LINC00572	long intergenic non-protein coding RNA 572	100861573
SNP_A-4226879	LINC00572	long intergenic non-protein coding RNA 572	100861573
SNP_A-2119843	LINC00572	long intergenic non-protein coding RNA 572	100861573
SNP_A-8406647	ALDH1L1-AS2	ALDH1L1 antisense RNA 2	100862662
SNP_A-2280169	LINC00507	long intergenic non-protein coding RNA 507	100862680
SNP_A-8453154	COL4A3BP	collagen type IV alpha 3 binding protein	10087
SNP_A-2167753	RNU6-72P	RNA, U6 small nuclear 72, pseudogene	100873775
SNP_A-4196844	RNU6-72P	RNA, U6 small nuclear 72, pseudogene	100873775
SNP_A-8586696	RNU6-72P	RNA, U6 small nuclear 72, pseudogene	100873775
SNP_A-8702945	RNU6-72P	RNA, U6 small nuclear 72, pseudogene	100873775
SNP_A-8629569	RNU6-72P	RNA, U6 small nuclear 72, pseudogene	100873775
SNP_A-2296705	RNU6-76P	RNA, U6 small nuclear 76, pseudogene	100873777
SNP_A-1816573	NREP-AS1	NREP antisense RNA 1	100873948
SNP_A-8428273	NREP-AS1	NREP antisense RNA 1	100873948
SNP_A-2044037	NREP-AS1	NREP antisense RNA 1	100873948
SNP_A-8480013	RBMS3-AS3	RBMS3 antisense RNA 3	100873979
SNP_A-2232708	RBMS3-AS3	RBMS3 antisense RNA 3	100873979
SNP_A-8623085	RBMS3-AS3	RBMS3 antisense RNA 3	100873979
SNP_A-1918272	RBMS3-AS3	RBMS3 antisense RNA 3	100873979
SNP_A-1846153	LINC00499	long intergenic non-protein coding RNA 499	100874047
SNP_A-8329578	LINC00499	long intergenic non-protein coding RNA 499	100874047
SNP_A-8710443	LINC00499	long intergenic non-protein coding RNA 499	100874047
SNP_A-1994212	LINC00534	long intergenic non-protein coding RNA 534	100874052
SNP_A-8632272	JRKL-AS1	JRKL antisense RNA 1	100874053
SNP_A-8641672	LINC00570	long intergenic non-protein coding RNA 570	100874055
SNP_A-4260994	LINC00297	long intergenic non-protein coding RNA 297	100874059
SNP_A-8646269	STEAP2-AS1	STEAP2 antisense RNA 1	100874100
SNP_A-1872443	STEAP2-AS1	STEAP2 antisense RNA 1	100874100
SNP_A-8667161	STEAP2-AS1	STEAP2 antisense RNA 1	100874100
SNP_A-8679758	STEAP2-AS1	STEAP2 antisense RNA 1	100874100
SNP_A-1825528	STEAP2-AS1	STEAP2 antisense RNA 1	100874100
SNP_A-8673062	LINC00332	long intergenic non-protein coding RNA 332	100874127
SNP_A-8689052	LINC00332	long intergenic non-protein coding RNA 332	100874127
SNP_A-8310788	LINC00332	long intergenic non-protein coding RNA 332	100874127
SNP_A-2164227	LINC00351	long intergenic non-protein coding RNA 351	100874137
SNP_A-4246836	LINC00351	long intergenic non-protein coding RNA 351	100874137
SNP_A-8310106	LINC00351	long intergenic non-protein coding RNA 351	100874137
SNP_A-8535461	LINC00351	long intergenic non-protein coding RNA 351	100874137
SNP_A-8616672	LINC00351	long intergenic non-protein coding RNA 351	100874137
SNP_A-8583598	LINC00351	long intergenic non-protein coding RNA 351	100874137
SNP_A-2167713	LINC00351	long intergenic non-protein coding RNA 351	100874137
SNP_A-8349559	LINC00351	long intergenic non-protein coding RNA 351	100874137
SNP_A-2042056	LINC00351	long intergenic non-protein coding RNA 351	100874137
SNP_A-2307503	LINC00351	long intergenic non-protein coding RNA 351	100874137
SNP_A-1838002	LINC00351	long intergenic non-protein coding RNA 351	100874137
SNP_A-8470726	LINC00351	long intergenic non-protein coding RNA 351	100874137
SNP_A-8350187	LINC00353	long intergenic non-protein coding RNA 353	100874139
SNP_A-8380173	LINC00358	long intergenic non-protein coding RNA 358	100874143
SNP_A-1827815	LINC00398	long intergenic non-protein coding RNA 398	100874158
SNP_A-4291693	LINC00457	long intergenic non-protein coding RNA 457	100874179
SNP_A-4272300	LINC00424	long intergenic non-protein coding RNA 424	100874182
SNP_A-8360929	LINC00424	long intergenic non-protein coding RNA 424	100874182
SNP_A-8674423	LINC00424	long intergenic non-protein coding RNA 424	100874182
SNP_A-8316432	LINC00559	long intergenic non-protein coding RNA 559	100874187
SNP_A-8542157	LINC00571	long intergenic non-protein coding RNA 571	100874188
SNP_A-8302874	RNF219-AS1	RNF219 antisense RNA 1	100874222
SNP_A-4228449	RNF219-AS1	RNF219 antisense RNA 1	100874222
SNP_A-8288954	RNF219-AS1	RNF219 antisense RNA 1	100874222
SNP_A-2089288	RNF219-AS1	RNF219 antisense RNA 1	100874222
SNP_A-2161947	RNF219-AS1	RNF219 antisense RNA 1	100874222
SNP_A-2085971	RNF219-AS1	RNF219 antisense RNA 1	100874222
SNP_A-8315733	RNASEH2B-AS1	RNASEH2B antisense RNA 1	100874255
SNP_A-8568972	RNASEH2B-AS1	RNASEH2B antisense RNA 1	100874255
SNP_A-4283199	HOXC13-AS	HOXC13 antisense RNA	100874366
SNP_A-8385642	HOXC13-AS	HOXC13 antisense RNA	100874366
SNP_A-8626875	HOXC13-AS	HOXC13 antisense RNA	100874366
SNP_A-2057413	NALCN-AS1	NALCN antisense RNA 1	100885778
SNP_A-8363212	NALCN-AS1	NALCN antisense RNA 1	100885778
SNP_A-2174284	NALCN-AS1	NALCN antisense RNA 1	100885778
SNP_A-8400435	LINC-ROR	long intergenic non-protein coding RNA, regulator of reprogramming	100885779
SNP_A-8456829	LINC00348	long intergenic non-protein coding RNA 348	100885781
SNP_A-2256036	LINC00348	long intergenic non-protein coding RNA 348	100885781
SNP_A-8396116	LINC00348	long intergenic non-protein coding RNA 348	100885781
SNP_A-8658572	LINC00348	long intergenic non-protein coding RNA 348	100885781
SNP_A-1828020	IFNG-AS1	IFNG antisense RNA 1	100885789
SNP_A-2192434	IFNG-AS1	IFNG antisense RNA 1	100885789
SNP_A-1798797	PTCSC3	papillary thyroid carcinoma susceptibility candidate 3 (non-protein coding)	100886964
SNP_A-8491539	MRPS31P5	mitochondrial ribosomal protein S31 pseudogene 5	100887750
SNP_A-1810625	CDH11	cadherin 11	1009
SNP_A-2096208	CDH11	cadherin 11	1009
SNP_A-1947084	UST	uronyl 2-sulfotransferase	10090
SNP_A-2104678	UST	uronyl 2-sulfotransferase	10090
SNP_A-1909307	UST	uronyl 2-sulfotransferase	10090
SNP_A-8319040	UST	uronyl 2-sulfotransferase	10090
SNP_A-8354989	UST	uronyl 2-sulfotransferase	10090
SNP_A-4282974	UST	uronyl 2-sulfotransferase	10090
SNP_A-8453440	UST	uronyl 2-sulfotransferase	10090
SNP_A-8547255	UST	uronyl 2-sulfotransferase	10090
SNP_A-2052652	UST	uronyl 2-sulfotransferase	10090
SNP_A-8513268	UST	uronyl 2-sulfotransferase	10090
SNP_A-8461197	UST	uronyl 2-sulfotransferase	10090
SNP_A-8715498	TSPAN3	tetraspanin 3	10099
SNP_A-8627933	LOC100996246	uncharacterized LOC100996246	100996246
SNP_A-8384270	LINC01510	long intergenic non-protein coding RNA 1510	100996266
SNP_A-8606307	LINC01510	long intergenic non-protein coding RNA 1510	100996266
SNP_A-8659275	LINC00911	long intergenic non-protein coding RNA 911	100996280
SNP_A-2128085	LOC100996286	uncharacterized LOC100996286	100996286
SNP_A-2077585	LOC100996286	uncharacterized LOC100996286	100996286
SNP_A-8448448	LOC100996286	uncharacterized LOC100996286	100996286
SNP_A-2136574	LOC100996286	uncharacterized LOC100996286	100996286
SNP_A-2035643	LOC100996286	uncharacterized LOC100996286	100996286
SNP_A-8373817	NA	NA	100996310
SNP_A-8696746	NA	NA	100996310
SNP_A-8549938	LOC100996345	long intergenic non-protein coding RNA 2140	100996345
SNP_A-4236931	LOC100996345	long intergenic non-protein coding RNA 2140	100996345
SNP_A-8369875	LOC100996404	uncharacterized LOC100996404	100996404
SNP_A-8419932	PRCAT47	long intergenic non-protein coding RNA 2170	100996425
SNP_A-8611205	NA	NA	100996474
SNP_A-1983562	C5orf66	chromosome 5 open reading frame 66	100996485
SNP_A-8665330	C5orf66	chromosome 5 open reading frame 66	100996485
SNP_A-8316367	C5orf66	chromosome 5 open reading frame 66	100996485
SNP_A-8405632	ANTXRLP1	anthrax toxin receptor-like pseudogene 1	100996567
SNP_A-1848054	ANTXRLP1	anthrax toxin receptor-like pseudogene 1	100996567
SNP_A-8341543	CYYR1-AS1	cysteine and tyrosine rich 1 antisense RNA 1	100996571
SNP_A-1969671	CYYR1-AS1	cysteine and tyrosine rich 1 antisense RNA 1	100996571
SNP_A-2017095	CYYR1-AS1	cysteine and tyrosine rich 1 antisense RNA 1	100996571
SNP_A-2017099	CYYR1-AS1	cysteine and tyrosine rich 1 antisense RNA 1	100996571
SNP_A-4197807	LOC100996635	uncharacterized LOC100996635	100996635
SNP_A-4248590	LOC100996635	uncharacterized LOC100996635	100996635
SNP_A-8432563	LINC01533	long intergenic non-protein coding RNA 1533	100996665
SNP_A-1954841	LINC01533	long intergenic non-protein coding RNA 1533	100996665
SNP_A-8453414	LINC01544	long intergenic non-protein coding RNA 1544	100996669
SNP_A-4242572	LOC100996671	uncharacterized LOC100996671	100996671
SNP_A-8490433	LOC100996679	uncharacterized LOC100996679	100996679
SNP_A-8427986	LOC100996679	uncharacterized LOC100996679	100996679
SNP_A-1870933	LOC100996681	uncharacterized LOC100996681	100996681
SNP_A-8523274	LOC100996694	uncharacterized LOC100996694	100996694
SNP_A-1978715	LOC100996694	uncharacterized LOC100996694	100996694
SNP_A-4293669	IL21-AS1	IL21 antisense RNA 1	100996941
SNP_A-1939273	IL21-AS1	IL21 antisense RNA 1	100996941
SNP_A-1933537	IL21-AS1	IL21 antisense RNA 1	100996941
SNP_A-1882592	CDH12	cadherin 12	1010
SNP_A-2246932	CDH12	cadherin 12	1010
SNP_A-2183136	CDH12	cadherin 12	1010
SNP_A-2031662	CDH12	cadherin 12	1010
SNP_A-1815930	TSPAN2	tetraspanin 2	10100
SNP_A-8473558	LOC101060019	long intergenic non-protein coding RNA 1799	101060019
SNP_A-2075809	FOXP4-AS1	FOXP4 antisense RNA 1	101060264
SNP_A-8717146	FOXP4-AS1	FOXP4 antisense RNA 1	101060264
SNP_A-4193157	FOXP4-AS1	FOXP4 antisense RNA 1	101060264
SNP_A-8494175	FOXP4-AS1	FOXP4 antisense RNA 1	101060264
SNP_A-2277639	FOXP4-AS1	FOXP4 antisense RNA 1	101060264
SNP_A-2136904	FOXP4-AS1	FOXP4 antisense RNA 1	101060264
SNP_A-2272564	FOXP4-AS1	FOXP4 antisense RNA 1	101060264
SNP_A-8708400	FOXP4-AS1	FOXP4 antisense RNA 1	101060264
SNP_A-2198268	SGK2	SGK2, serine/threonine kinase 2	10110
SNP_A-8359492	SGK2	SGK2, serine/threonine kinase 2	10110
SNP_A-2082905	TMEM220-AS1	TMEM220 antisense RNA 1	101101775
SNP_A-2259979	LINC01081	long intergenic non-protein coding RNA 1081	101154687
SNP_A-8456575	LINC01081	long intergenic non-protein coding RNA 1081	101154687
SNP_A-2060362	CDH13	cadherin 13	1012
SNP_A-8364326	CDH13	cadherin 13	1012
SNP_A-8353773	CDH13	cadherin 13	1012
SNP_A-8622151	CDH13	cadherin 13	1012
SNP_A-2089788	CDH13	cadherin 13	1012
SNP_A-1825640	CDH13	cadherin 13	1012
SNP_A-8359365	CDH13	cadherin 13	1012
SNP_A-1849059	CDH13	cadherin 13	1012
SNP_A-2234137	CDH13	cadherin 13	1012
SNP_A-2088119	CDH13	cadherin 13	1012
SNP_A-1907904	CDH13	cadherin 13	1012
SNP_A-8462212	CDH13	cadherin 13	1012
SNP_A-2082343	CDH13	cadherin 13	1012
SNP_A-8588466	CDH13	cadherin 13	1012
SNP_A-8700798	CDH13	cadherin 13	1012
SNP_A-8470879	CDH13	cadherin 13	1012
SNP_A-8555567	CDH13	cadherin 13	1012
SNP_A-8293470	CDH13	cadherin 13	1012
SNP_A-1825636	CDH13	cadherin 13	1012
SNP_A-8398501	CDH13	cadherin 13	1012
SNP_A-4199988	CDH13	cadherin 13	1012
SNP_A-2239127	CDH13	cadherin 13	1012
SNP_A-8399880	CDH13	cadherin 13	1012
SNP_A-2125655	CDH13	cadherin 13	1012
SNP_A-8539388	CDH13	cadherin 13	1012
SNP_A-8381915	CDH13	cadherin 13	1012
SNP_A-8400927	CDH13	cadherin 13	1012
SNP_A-8649297	CDH13	cadherin 13	1012
SNP_A-2130632	CDH13	cadherin 13	1012
SNP_A-2210963	CDH13	cadherin 13	1012
SNP_A-2307055	CDH13	cadherin 13	1012
SNP_A-4230806	CDH13	cadherin 13	1012
SNP_A-8602332	CDH13	cadherin 13	1012
SNP_A-8699104	CDH13	cadherin 13	1012
SNP_A-1831492	CDH13	cadherin 13	1012
SNP_A-1843162	CDH13	cadherin 13	1012
SNP_A-8549776	CDH13	cadherin 13	1012
SNP_A-8629404	CDH13	cadherin 13	1012
SNP_A-2196009	CDH13	cadherin 13	1012
SNP_A-2193459	CDH13	cadherin 13	1012
SNP_A-8403759	CDH13	cadherin 13	1012
SNP_A-4216955	CDH13	cadherin 13	1012
SNP_A-8703037	CDH13	cadherin 13	1012
SNP_A-4246662	CDH13	cadherin 13	1012
SNP_A-8561225	CDH13	cadherin 13	1012
SNP_A-1839415	CDH13	cadherin 13	1012
SNP_A-8675155	CDH13	cadherin 13	1012
SNP_A-1859461	CDH13	cadherin 13	1012
SNP_A-8603993	CDH13	cadherin 13	1012
SNP_A-4246618	CDH13	cadherin 13	1012
SNP_A-2204557	CDH13	cadherin 13	1012
SNP_A-4202303	ARL4C	ADP ribosylation factor like GTPase 4C	10123
SNP_A-8684343	ARL4C	ADP ribosylation factor like GTPase 4C	10123
SNP_A-8553289	ARL4C	ADP ribosylation factor like GTPase 4C	10123
SNP_A-2103748	ARL4C	ADP ribosylation factor like GTPase 4C	10123
SNP_A-8706771	ARL4C	ADP ribosylation factor like GTPase 4C	10123
SNP_A-8322089	ARL4C	ADP ribosylation factor like GTPase 4C	10123
SNP_A-8466448	ARL4C	ADP ribosylation factor like GTPase 4C	10123
SNP_A-8417051	ARL4C	ADP ribosylation factor like GTPase 4C	10123
SNP_A-8393140	ARL4C	ADP ribosylation factor like GTPase 4C	10123
SNP_A-2029250	RASGRP1	RAS guanyl releasing protein 1	10125
SNP_A-8327834	RASGRP1	RAS guanyl releasing protein 1	10125
SNP_A-4303429	CDH15	cadherin 15	1013
SNP_A-8486540	PDIA6	protein disulfide isomerase family A member 6	10130
SNP_A-1962108	PDIA6	protein disulfide isomerase family A member 6	10130
SNP_A-8646275	TRAP1	TNF receptor associated protein 1	10131
SNP_A-8563414	NAMPT	nicotinamide phosphoribosyltransferase	10135
SNP_A-8295353	LINC00676	long intergenic non-protein coding RNA 676	101409253
SNP_A-2045334	LINC00676	long intergenic non-protein coding RNA 676	101409253
SNP_A-2187659	LINC00676	long intergenic non-protein coding RNA 676	101409253
SNP_A-8599585	LINC00676	long intergenic non-protein coding RNA 676	101409253
SNP_A-2288320	LINC00676	long intergenic non-protein coding RNA 676	101409253
SNP_A-8404022	LINC00676	long intergenic non-protein coding RNA 676	101409253
SNP_A-1782047	LINC00681	long intergenic non-protein coding RNA 681	101409254
SNP_A-8425662	LINC00681	long intergenic non-protein coding RNA 681	101409254
SNP_A-8589317	LAMTOR5-AS1	LAMTOR5 antisense RNA 1	101410535
SNP_A-4222514	UCHL1-AS1	UCHL1 antisense RNA 1 (head to head)	101410542
SNP_A-4272560	AKAP9	A-kinase anchoring protein 9	10142
SNP_A-8526552	FAM13A	family with sequence similarity 13 member A	10144
SNP_A-4284617	FAM13A	family with sequence similarity 13 member A	10144
SNP_A-1894135	FAM13A	family with sequence similarity 13 member A	10144
SNP_A-8686249	CDH17	cadherin 17	1015
SNP_A-8501852	CDH17	cadherin 17	1015
SNP_A-2243933	CDH17	cadherin 17	1015
SNP_A-1911137	MBNL2	muscleblind like splicing regulator 2	10150
SNP_A-4216398	ABI2	abl interactor 2	10152
SNP_A-2093728	PLXNC1	plexin C1	10154
SNP_A-8510717	PLXNC1	plexin C1	10154
SNP_A-1934406	PLXNC1	plexin C1	10154
SNP_A-8464560	PLXNC1	plexin C1	10154
SNP_A-2311460	PLXNC1	plexin C1	10154
SNP_A-8303224	PLXNC1	plexin C1	10154
SNP_A-8403063	CDH18	cadherin 18	1016
SNP_A-2111413	CDH18	cadherin 18	1016
SNP_A-8381334	CDH18	cadherin 18	1016
SNP_A-4304461	CDH18	cadherin 18	1016
SNP_A-2123967	CDH18	cadherin 18	1016
SNP_A-2107034	CDH18	cadherin 18	1016
SNP_A-8368953	FARP1	FERM, ARH/RhoGEF and pleckstrin domain protein 1	10160
SNP_A-8401553	FARP1	FERM, ARH/RhoGEF and pleckstrin domain protein 1	10160
SNP_A-8376311	FARP1	FERM, ARH/RhoGEF and pleckstrin domain protein 1	10160
SNP_A-8304849	FARP1	FERM, ARH/RhoGEF and pleckstrin domain protein 1	10160
SNP_A-2161453	FARP1	FERM, ARH/RhoGEF and pleckstrin domain protein 1	10160
SNP_A-8471717	FARP1	FERM, ARH/RhoGEF and pleckstrin domain protein 1	10160
SNP_A-2090960	LPCAT3	lysophosphatidylcholine acyltransferase 3	10162
SNP_A-8352723	CHST4	carbohydrate sulfotransferase 4	10164
SNP_A-2312901	SLC25A13	solute carrier family 25 member 13	10165
SNP_A-8295775	SLC25A13	solute carrier family 25 member 13	10165
SNP_A-2205467	ZNF350-AS1	ZNF350 antisense RNA 1	101669766
SNP_A-1943598	CDK2	cyclin dependent kinase 2	1017
SNP_A-8696957	RBM6	RNA binding motif protein 6	10180
SNP_A-8605261	CASC9	cancer susceptibility 9 (non-protein coding)	101805492
SNP_A-2203586	LHFPL2	lipoma HMGIC fusion partner-like 2	10184
SNP_A-1915978	LHFP	lipoma HMGIC fusion partner	10186
SNP_A-8555402	LHFP	lipoma HMGIC fusion partner	10186
SNP_A-4206344	LHFP	lipoma HMGIC fusion partner	10186
SNP_A-2084326	LHFP	lipoma HMGIC fusion partner	10186
SNP_A-8443954	PRNCR1	prostate cancer associated non-coding RNA 1	101867536
SNP_A-8331487	LINC01265	long intergenic non-protein coding RNA 1265	101926904
SNP_A-8692097	LOC101926908	uncharacterized LOC101926908	101926908
SNP_A-2074308	LOC101926913	uncharacterized LOC101926913	101926913
SNP_A-2235369	RDH10-AS1	RDH10 antisense RNA 1	101926926
SNP_A-2247455	RDH10-AS1	RDH10 antisense RNA 1	101926926
SNP_A-2293684	RDH10-AS1	RDH10 antisense RNA 1	101926926
SNP_A-8398857	RDH10-AS1	RDH10 antisense RNA 1	101926926
SNP_A-2276337	CRAT37	cervical cancer-associated transcript 37	101926928
SNP_A-8483565	CRAT37	cervical cancer-associated transcript 37	101926928
SNP_A-8590975	CRAT37	cervical cancer-associated transcript 37	101926928
SNP_A-2274828	CRAT37	cervical cancer-associated transcript 37	101926928
SNP_A-8665791	LOC101926941	uncharacterized LOC101926941	101926941
SNP_A-2233961	LOC101926941	uncharacterized LOC101926941	101926941
SNP_A-2290949	LOC101926941	uncharacterized LOC101926941	101926941
SNP_A-8397096	ISX-AS1	ISX antisense RNA 1	101926957
SNP_A-8381932	LOC101926964	uncharacterized LOC101926964	101926964
SNP_A-8380623	LOC101926964	uncharacterized LOC101926964	101926964
SNP_A-8328032	LOC101926964	uncharacterized LOC101926964	101926964
SNP_A-1962253	LOC101926966	long intergenic non-protein coding RNA 1804	101926966
SNP_A-8573108	LOC101926966	long intergenic non-protein coding RNA 1804	101926966
SNP_A-2101967	LOC101926966	long intergenic non-protein coding RNA 1804	101926966
SNP_A-1868990	LINC01365	long intergenic non-protein coding RNA 1365	101927007
SNP_A-4199425	LINC01365	long intergenic non-protein coding RNA 1365	101927007
SNP_A-8697902	LOC101927009	long intergenic non-protein coding RNA 2177	101927009
SNP_A-8690827	LOC101927027	uncharacterized LOC101927027	101927027
SNP_A-8474614	LOC101927040	uncharacterized LOC101927040	101927040
SNP_A-8611326	LOC101927040	uncharacterized LOC101927040	101927040
SNP_A-1808584	LOC101927044	uncharacterized LOC101927044	101927044
SNP_A-8665563	FGF10-AS1	FGF10 antisense RNA 1	101927075
SNP_A-8387088	FGF10-AS1	FGF10 antisense RNA 1	101927075
SNP_A-8523214	NA	NA	101927095
SNP_A-2158295	NA	NA	101927095
SNP_A-8514912	NA	NA	101927095
SNP_A-8660981	NA	NA	101927095
SNP_A-8414814	CTB-113P19.1	uncharacterized LOC101927096	101927096
SNP_A-2035459	LOC101927109	uncharacterized LOC101927109	101927109
SNP_A-8346636	LOC101927109	uncharacterized LOC101927109	101927109
SNP_A-4249099	LOC101927109	uncharacterized LOC101927109	101927109
SNP_A-8418419	LOC101927109	uncharacterized LOC101927109	101927109
SNP_A-8524535	LOC101927109	uncharacterized LOC101927109	101927109
SNP_A-8662319	LOC101927109	uncharacterized LOC101927109	101927109
SNP_A-8458273	LOC101927109	uncharacterized LOC101927109	101927109
SNP_A-8446789	CTB-12O2.1	long intergenic non-protein coding RNA 1933	101927115
SNP_A-8330013	CTB-12O2.1	long intergenic non-protein coding RNA 1933	101927115
SNP_A-2049197	CTB-12O2.1	long intergenic non-protein coding RNA 1933	101927115
SNP_A-8628413	CTB-12O2.1	long intergenic non-protein coding RNA 1933	101927115
SNP_A-2303532	CTB-12O2.1	long intergenic non-protein coding RNA 1933	101927115
SNP_A-1871762	CTB-12O2.1	long intergenic non-protein coding RNA 1933	101927115
SNP_A-8663629	CTB-12O2.1	long intergenic non-protein coding RNA 1933	101927115
SNP_A-1984042	CTB-12O2.1	long intergenic non-protein coding RNA 1933	101927115
SNP_A-1867159	CTB-12O2.1	long intergenic non-protein coding RNA 1933	101927115
SNP_A-2054882	CTB-12O2.1	long intergenic non-protein coding RNA 1933	101927115
SNP_A-2244525	CTB-12O2.1	long intergenic non-protein coding RNA 1933	101927115
SNP_A-1808811	LOC101927120	uncharacterized LOC101927120	101927120
SNP_A-8596268	LOC101927123	long intergenic non-protein coding RNA 2016	101927123
SNP_A-8581712	LINC01470	long intergenic non-protein coding RNA 1470	101927134
SNP_A-1984058	LINC01470	long intergenic non-protein coding RNA 1470	101927134
SNP_A-4265316	LINC01470	long intergenic non-protein coding RNA 1470	101927134
SNP_A-2157229	LINC01470	long intergenic non-protein coding RNA 1470	101927134
SNP_A-2027640	LINC01470	long intergenic non-protein coding RNA 1470	101927134
SNP_A-4208531	LOC101927156	long intergenic non-protein coding RNA 1934	101927156
SNP_A-8428407	LOC101927156	long intergenic non-protein coding RNA 1934	101927156
SNP_A-8711909	LOC101927156	long intergenic non-protein coding RNA 1934	101927156
SNP_A-8583078	LOC101927156	long intergenic non-protein coding RNA 1934	101927156
SNP_A-8459053	LOC101927165	long intergenic non-protein coding RNA 1813	101927165
SNP_A-8654878	LOC101927181	uncharacterized LOC101927181	101927181
SNP_A-8420249	LOC101927181	uncharacterized LOC101927181	101927181
SNP_A-2091257	LOC101927181	uncharacterized LOC101927181	101927181
SNP_A-2112145	LOC101927183	uncharacterized LOC101927183	101927183
SNP_A-1812235	NA	NA	101927184
SNP_A-1930534	NA	NA	101927184
SNP_A-8416797	NA	NA	101927184
SNP_A-4210528	NA	NA	101927184
SNP_A-8627071	NA	NA	101927184
SNP_A-2132764	NA	NA	101927184
SNP_A-8332845	LOC101927189	uncharacterized LOC101927189	101927189
SNP_A-8587130	LOC101927207	long intergenic non-protein coding RNA 2075	101927207
SNP_A-8455841	LOC101927210	uncharacterized LOC101927210	101927210
SNP_A-1971306	LINC01266	long intergenic non-protein coding RNA 1266	101927215
SNP_A-8592459	LINC01266	long intergenic non-protein coding RNA 1266	101927215
SNP_A-8511355	LINC01266	long intergenic non-protein coding RNA 1266	101927215
SNP_A-1971302	LINC01266	long intergenic non-protein coding RNA 1266	101927215
SNP_A-8549571	DEPDC1-AS1	DEPDC1 antisense RNA 1	101927220
SNP_A-8294447	LINC01049	long intergenic non-protein coding RNA 1049	101927224
SNP_A-8526180	LINC01049	long intergenic non-protein coding RNA 1049	101927224
SNP_A-2169434	LOC101927237	uncharacterized LOC101927237	101927237
SNP_A-8503612	LOC101927237	uncharacterized LOC101927237	101927237
SNP_A-4210256	LOC101927237	uncharacterized LOC101927237	101927237
SNP_A-8501165	LOC101927244	long intergenic non-protein coding RNA 1788	101927244
SNP_A-1858215	LOC101927253	uncharacterized LOC101927253	101927253
SNP_A-4275438	LOC101927285	long intergenic non-protein coding RNA 1793	101927285
SNP_A-2006403	LOC101927285	long intergenic non-protein coding RNA 1793	101927285
SNP_A-4278409	NA	NA	101927287
SNP_A-8426812	NA	NA	101927287
SNP_A-2193410	NA	NA	101927287
SNP_A-1916001	NA	NA	101927287
SNP_A-8697921	NA	NA	101927287
SNP_A-1787258	NA	NA	101927287
SNP_A-8507222	NA	NA	101927287
SNP_A-1800041	LOC101927334	long intergenic non-protein coding RNA 2127	101927334
SNP_A-8581647	LOC101927334	long intergenic non-protein coding RNA 2127	101927334
SNP_A-8331393	LOC101927334	long intergenic non-protein coding RNA 2127	101927334
SNP_A-8305486	LOC101927334	long intergenic non-protein coding RNA 2127	101927334
SNP_A-8434994	LOC101927346	long intergenic non-protein coding RNA 2047	101927346
SNP_A-4223800	LOC101927346	long intergenic non-protein coding RNA 2047	101927346
SNP_A-8411345	LOC101927346	long intergenic non-protein coding RNA 2047	101927346
SNP_A-8386239	GRM7-AS3	GRM7 antisense RNA 3	101927347
SNP_A-8535377	LOC101927354	uncharacterized LOC101927354	101927354
SNP_A-8651599	LINC01571	long intergenic non-protein coding RNA 1571	101927364
SNP_A-2099812	LINC01571	long intergenic non-protein coding RNA 1571	101927364
SNP_A-4203786	LINC01571	long intergenic non-protein coding RNA 1571	101927364
SNP_A-2301919	LOC101927410	uncharacterized LOC101927410	101927410
SNP_A-8287608	LOC101927412	long intergenic non-protein coding RNA 1781	101927412
SNP_A-4297528	LOC101927412	long intergenic non-protein coding RNA 1781	101927412
SNP_A-2097816	LOC101927419	uncharacterized LOC101927419	101927419
SNP_A-8296437	LINC01507	long intergenic non-protein coding RNA 1507	101927477
SNP_A-8466181	LINC01507	long intergenic non-protein coding RNA 1507	101927477
SNP_A-2138807	LINC01507	long intergenic non-protein coding RNA 1507	101927477
SNP_A-8327590	LOC101927480	uncharacterized LOC101927480	101927480
SNP_A-1802998	LOC101927480	uncharacterized LOC101927480	101927480
SNP_A-1802958	LOC101927480	uncharacterized LOC101927480	101927480
SNP_A-8693240	LOC101927480	uncharacterized LOC101927480	101927480
SNP_A-8396436	LOC101927480	uncharacterized LOC101927480	101927480
SNP_A-8348837	LINC01609	long intergenic non-protein coding RNA 1609	101927487
SNP_A-8590444	LOC101927490	uncharacterized LOC101927490	101927490
SNP_A-1924556	LOC101927490	uncharacterized LOC101927490	101927490
SNP_A-1809624	LOC101927495	uncharacterized LOC101927495	101927495
SNP_A-8712641	LOC101927497	uncharacterized LOC101927497	101927497
SNP_A-8703805	LOC101927504	long intergenic non-protein coding RNA 1682	101927504
SNP_A-8487114	LOC101927504	long intergenic non-protein coding RNA 1682	101927504
SNP_A-8426405	LOC101927504	long intergenic non-protein coding RNA 1682	101927504
SNP_A-8481661	LOC101927526	long intergenic non-protein coding RNA 1656	101927526
SNP_A-8498980	LOC101927526	long intergenic non-protein coding RNA 1656	101927526
SNP_A-2301208	LOC101927533	uncharacterized LOC101927533	101927533
SNP_A-8313664	LOC101927542	long intergenic non-protein coding RNA 1712	101927542
SNP_A-8561252	LOC101927542	long intergenic non-protein coding RNA 1712	101927542
SNP_A-2250569	LOC101927542	long intergenic non-protein coding RNA 1712	101927542
SNP_A-1914720	LOC101927542	long intergenic non-protein coding RNA 1712	101927542
SNP_A-8531786	LOC101927542	long intergenic non-protein coding RNA 1712	101927542
SNP_A-2098262	LOC101927542	long intergenic non-protein coding RNA 1712	101927542
SNP_A-8406834	LOC101927549	uncharacterized LOC101927549	101927549
SNP_A-8291729	LOC101927549	uncharacterized LOC101927549	101927549
SNP_A-8526402	LINC01250	long intergenic non-protein coding RNA 1250	101927554
SNP_A-2027417	LOC101927560	uncharacterized LOC101927560	101927560
SNP_A-4296955	LOC101927560	uncharacterized LOC101927560	101927560
SNP_A-8486350	LOC101927560	uncharacterized LOC101927560	101927560
SNP_A-1952867	LOC101927560	uncharacterized LOC101927560	101927560
SNP_A-8474220	LOC101927580	long intergenic non-protein coding RNA 2141	101927580
SNP_A-4297585	CCDC182	coiled-coil domain containing 182	101927581
SNP_A-2263741	CCDC182	coiled-coil domain containing 182	101927581
SNP_A-1861569	CCDC182	coiled-coil domain containing 182	101927581
SNP_A-8625166	CCDC182	coiled-coil domain containing 182	101927581
SNP_A-8469497	LOC101927588	uncharacterized LOC101927588	101927588
SNP_A-2075782	LOC101927588	uncharacterized LOC101927588	101927588
SNP_A-8470066	LOC101927592	uncharacterized LOC101927592	101927592
SNP_A-8330954	LOC101927592	uncharacterized LOC101927592	101927592
SNP_A-2220335	LOC101927592	uncharacterized LOC101927592	101927592
SNP_A-2281812	LOC101927598	uncharacterized LOC101927598	101927598
SNP_A-8572221	LOC101927598	uncharacterized LOC101927598	101927598
SNP_A-2226432	LOC101927630	uncharacterized LOC101927630	101927630
SNP_A-8705059	LOC101927630	uncharacterized LOC101927630	101927630
SNP_A-8333394	LOC101927630	uncharacterized LOC101927630	101927630
SNP_A-8498373	LOC101927640	uncharacterized LOC101927640	101927640
SNP_A-4298576	LOC101927640	uncharacterized LOC101927640	101927640
SNP_A-8694384	LOC101927640	uncharacterized LOC101927640	101927640
SNP_A-4274643	LOC101927640	uncharacterized LOC101927640	101927640
SNP_A-8283401	LOC101927657	uncharacterized LOC101927657	101927657
SNP_A-8569632	LOC101927668	uncharacterized LOC101927668	101927668
SNP_A-2264716	LOC101927668	uncharacterized LOC101927668	101927668
SNP_A-4212244	LOC101927668	uncharacterized LOC101927668	101927668
SNP_A-8707628	LOC101927668	uncharacterized LOC101927668	101927668
SNP_A-8472854	LINC01429	long intergenic non-protein coding RNA 1429	101927678
SNP_A-1792356	DSCAS	DSC1/DSC2 antisense RNA	101927698
SNP_A-2122366	LOC101927721	lncRNA p53 regulated and ESC associated 1	101927721
SNP_A-8610703	LINC01476	long intergenic non-protein coding RNA 1476	101927728
SNP_A-8682490	LINC01476	long intergenic non-protein coding RNA 1476	101927728
SNP_A-8359734	LINC01476	long intergenic non-protein coding RNA 1476	101927728
SNP_A-8446821	LINC01476	long intergenic non-protein coding RNA 1476	101927728
SNP_A-8517772	LINC01476	long intergenic non-protein coding RNA 1476	101927728
SNP_A-8398208	LINC01476	long intergenic non-protein coding RNA 1476	101927728
SNP_A-4265359	LOC101927766	long intergenic non-protein coding RNA 1847	101927766
SNP_A-4278872	LOC101927766	long intergenic non-protein coding RNA 1847	101927766
SNP_A-2021254	LOC101927769	uncharacterized LOC101927769	101927769
SNP_A-2115934	LINC00824	long intergenic non-protein coding RNA 824	101927774
SNP_A-8430294	LINC00824	long intergenic non-protein coding RNA 824	101927774
SNP_A-8423877	SATB1-AS1	SATB1 antisense RNA 1	101927777
SNP_A-4273926	LOC101927780	uncharacterized LOC101927780	101927780
SNP_A-8290762	LOC101927780	uncharacterized LOC101927780	101927780
SNP_A-8582811	LOC101927787	uncharacterized LOC101927787	101927787
SNP_A-2096555	LOC101927789	putative ubiquitin-like protein FUBI-like protein ENSP00000310146	101927789
SNP_A-8578672	MIR548XHG	MIR548X host gene	101927797
SNP_A-8299309	LINC00368	long intergenic non-protein coding RNA 368	101927802
SNP_A-4215659	LINC01425	long intergenic non-protein coding RNA 1425	101927821
SNP_A-2016340	LINC01425	long intergenic non-protein coding RNA 1425	101927821
SNP_A-2016355	LINC01425	long intergenic non-protein coding RNA 1425	101927821
SNP_A-2016336	LINC01425	long intergenic non-protein coding RNA 1425	101927821
SNP_A-8360123	LINC01425	long intergenic non-protein coding RNA 1425	101927821
SNP_A-2251146	LOC101927822	uncharacterized LOC101927822	101927822
SNP_A-8390315	LOC101927822	uncharacterized LOC101927822	101927822
SNP_A-8323818	LOC101927829	uncharacterized LOC101927829	101927829
SNP_A-8506392	NA	NA	101927836
SNP_A-1969398	LOC101927843	long intergenic non-protein coding RNA 1687	101927843
SNP_A-8698610	LOC101927845	uncharacterized LOC101927845	101927845
SNP_A-1995283	LOC101927845	uncharacterized LOC101927845	101927845
SNP_A-8383489	LOC101927849	uncharacterized LOC101927849	101927849
SNP_A-8495700	LOC101927865	uncharacterized LOC101927865	101927865
SNP_A-1916318	LOC101927865	uncharacterized LOC101927865	101927865
SNP_A-8344431	LOC101927865	uncharacterized LOC101927865	101927865
SNP_A-8339418	LOC101927869	long intergenic non-protein coding RNA 1689	101927869
SNP_A-1969563	LOC101927869	long intergenic non-protein coding RNA 1689	101927869
SNP_A-2016741	LOC101927869	long intergenic non-protein coding RNA 1689	101927869
SNP_A-8340338	LINC01508	long intergenic non-protein coding RNA 1508	101927873
SNP_A-8432222	LINC01508	long intergenic non-protein coding RNA 1508	101927873
SNP_A-8563626	LINC01508	long intergenic non-protein coding RNA 1508	101927873
SNP_A-2042368	LINC01508	long intergenic non-protein coding RNA 1508	101927873
SNP_A-1789350	LOC101927877	uncharacterized LOC101927877	101927877
SNP_A-1925948	LINC01153	long intergenic non-protein coding RNA 1153	101927889
SNP_A-2148438	PKN2-AS1	PKN2 antisense RNA 1	101927891
SNP_A-8523084	LOC101927896	uncharacterized LOC101927896	101927896
SNP_A-8685231	LOC101927896	uncharacterized LOC101927896	101927896
SNP_A-8372733	LOC101927902	uncharacterized LOC101927902	101927902
SNP_A-8320242	LOC101927908	uncharacterized LOC101927908	101927908
SNP_A-1910165	LOC101927908	uncharacterized LOC101927908	101927908
SNP_A-8659224	LINC01478	long intergenic non-protein coding RNA 1478	101927921
SNP_A-8438422	LINC01478	long intergenic non-protein coding RNA 1478	101927921
SNP_A-8643258	LINC01478	long intergenic non-protein coding RNA 1478	101927921
SNP_A-2142116	LINC01478	long intergenic non-protein coding RNA 1478	101927921
SNP_A-4300826	LINC01478	long intergenic non-protein coding RNA 1478	101927921
SNP_A-2274476	LINC01478	long intergenic non-protein coding RNA 1478	101927921
SNP_A-2041266	LOC101927964	uncharacterized LOC101927964	101927964
SNP_A-8467932	LOC101927964	uncharacterized LOC101927964	101927964
SNP_A-8454582	LOC101928014	uncharacterized LOC101928014	101928014
SNP_A-8631479	LINC01214	long intergenic non-protein coding RNA 1214	101928022
SNP_A-8596016	LOC101928035	uncharacterized LOC101928035	101928035
SNP_A-8383528	LOC101928035	uncharacterized LOC101928035	101928035
SNP_A-2034986	HRAT17	heart tissue-associated transcript 17	101928036
SNP_A-1944146	LOC101928075	uncharacterized LOC101928075	101928075
SNP_A-8356126	LOC101928075	uncharacterized LOC101928075	101928075
SNP_A-1789297	LINC01057	SLC44A3 antisense RNA 1	101928079
SNP_A-1837222	LINC01057	SLC44A3 antisense RNA 1	101928079
SNP_A-8404535	LINC01482	long intergenic non-protein coding RNA 1482	101928104
SNP_A-8694092	LINC01482	long intergenic non-protein coding RNA 1482	101928104
SNP_A-2262838	LINC01482	long intergenic non-protein coding RNA 1482	101928104
SNP_A-8403337	LINC01482	long intergenic non-protein coding RNA 1482	101928104
SNP_A-1868950	LINC01482	long intergenic non-protein coding RNA 1482	101928104
SNP_A-2216472	LINC01482	long intergenic non-protein coding RNA 1482	101928104
SNP_A-8548125	LINC01482	long intergenic non-protein coding RNA 1482	101928104
SNP_A-2051444	LINC01482	long intergenic non-protein coding RNA 1482	101928104
SNP_A-1970074	LOC101928107	uncharacterized LOC101928107	101928107
SNP_A-2035262	LINC01483	long intergenic non-protein coding RNA 1483	101928122
SNP_A-8700542	LOC101928137	uncharacterized LOC101928137	101928137
SNP_A-8689806	AADACL2-AS1	AADACL2 antisense RNA 1	101928142
SNP_A-1850029	AADACL2-AS1	AADACL2 antisense RNA 1	101928142
SNP_A-2286414	AADACL2-AS1	AADACL2 antisense RNA 1	101928142
SNP_A-1979778	LINC01179	long intergenic non-protein coding RNA 1179	101928151
SNP_A-8661967	LINC01179	long intergenic non-protein coding RNA 1179	101928151
SNP_A-2010349	LINC01179	long intergenic non-protein coding RNA 1179	101928151
SNP_A-2294384	LINC01179	long intergenic non-protein coding RNA 1179	101928151
SNP_A-8622620	LOC101928173	long intergenic non-protein coding RNA 1943	101928173
SNP_A-2224175	LOC101928174	uncharacterized LOC101928174	101928174
SNP_A-8480949	LOC101928174	uncharacterized LOC101928174	101928174
SNP_A-1917152	LOC101928174	uncharacterized LOC101928174	101928174
SNP_A-8389978	LOC101928202	SLAM family member 5	101928202
SNP_A-8434677	LOC101928202	SLAM family member 5	101928202
SNP_A-1947900	LINC01612	long intergenic non-protein coding RNA 1612	101928223
SNP_A-8430938	LINC01612	long intergenic non-protein coding RNA 1612	101928223
SNP_A-4264626	LINC01612	long intergenic non-protein coding RNA 1612	101928223
SNP_A-4301792	LINC01612	long intergenic non-protein coding RNA 1612	101928223
SNP_A-2203339	LINC01280	long intergenic non-protein coding RNA 1280	101928232
SNP_A-8565630	LINC01280	long intergenic non-protein coding RNA 1280	101928232
SNP_A-1970538	LOC101928233	long intergenic non-protein coding RNA 1671	101928233
SNP_A-8340637	LOC101928233	long intergenic non-protein coding RNA 1671	101928233
SNP_A-2020194	LOC101928233	long intergenic non-protein coding RNA 1671	101928233
SNP_A-2283534	LINC01229	long intergenic non-protein coding RNA 1229	101928248
SNP_A-4282391	LINC01229	long intergenic non-protein coding RNA 1229	101928248
SNP_A-8693371	LINC01229	long intergenic non-protein coding RNA 1229	101928248
SNP_A-8485361	LINC01229	long intergenic non-protein coding RNA 1229	101928248
SNP_A-8524340	LINC01229	long intergenic non-protein coding RNA 1229	101928248
SNP_A-8572025	LOC101928271	uncharacterized LOC101928271	101928271
SNP_A-8409684	LOC101928271	uncharacterized LOC101928271	101928271
SNP_A-8566138	LOC101928280	uncharacterized LOC101928280	101928280
SNP_A-8367280	LOC101928280	uncharacterized LOC101928280	101928280
SNP_A-8550611	LOC101928280	uncharacterized LOC101928280	101928280
SNP_A-8349644	LOC101928283	uncharacterized LOC101928283	101928283
SNP_A-8561565	LOC101928298	uncharacterized LOC101928298	101928298
SNP_A-8677844	LOC101928298	uncharacterized LOC101928298	101928298
SNP_A-8667773	LOC101928354	uncharacterized LOC101928354	101928354
SNP_A-1927153	IL12A-AS1	IL12A antisense RNA 1	101928376
SNP_A-2130405	IL12A-AS1	IL12A antisense RNA 1	101928376
SNP_A-1894630	IL12A-AS1	IL12A antisense RNA 1	101928376
SNP_A-8695178	IL12A-AS1	IL12A antisense RNA 1	101928376
SNP_A-8342479	TCONS_00029157	long intergenic non-protein coding RNA 1679	101928399
SNP_A-2284113	LINC01490	long intergenic non-protein coding RNA 1490	101928420
SNP_A-8704331	LINC01491	long intergenic non-protein coding RNA 1491	101928442
SNP_A-8517270	LINC01491	long intergenic non-protein coding RNA 1491	101928442
SNP_A-1949284	LINC01491	long intergenic non-protein coding RNA 1491	101928442
SNP_A-8405222	LOC101928443	uncharacterized LOC101928443	101928443
SNP_A-8420869	LOC101928443	uncharacterized LOC101928443	101928443
SNP_A-8333756	LOC101928443	uncharacterized LOC101928443	101928443
SNP_A-8717507	C5orf67	chromosome 5 open reading frame 67	101928448
SNP_A-1873417	C5orf67	chromosome 5 open reading frame 67	101928448
SNP_A-2308213	LINC01412	long intergenic non-protein coding RNA 1412	101928455
SNP_A-8502249	LOC101928460	long intergenic non-protein coding RNA 1756	101928460
SNP_A-8363430	TMEM246-AS1	TMEM246 antisense RNA 1	101928470
SNP_A-4254065	LINC01363	long intergenic non-protein coding RNA 1363	101928484
SNP_A-1970935	LINC01363	long intergenic non-protein coding RNA 1363	101928484
SNP_A-4209190	LINC01363	long intergenic non-protein coding RNA 1363	101928484
SNP_A-8282182	LINC01492	long intergenic non-protein coding RNA 1492	101928496
SNP_A-8639928	LINC01492	long intergenic non-protein coding RNA 1492	101928496
SNP_A-1997436	LINC01492	long intergenic non-protein coding RNA 1492	101928496
SNP_A-1979973	LOC101928509	uncharacterized LOC101928509	101928509
SNP_A-8477023	LOC101928509	uncharacterized LOC101928509	101928509
SNP_A-1898533	LOC101928516	uncharacterized LOC101928516	101928516
SNP_A-4236519	LOC101928516	uncharacterized LOC101928516	101928516
SNP_A-8608137	LOC101928516	uncharacterized LOC101928516	101928516
SNP_A-1936219	LOC101928516	uncharacterized LOC101928516	101928516
SNP_A-8555996	LINC01493	long intergenic non-protein coding RNA 1493	101928536
SNP_A-4267627	SMC2-AS1	SMC2 antisense RNA 1 (head to head)	101928550
SNP_A-2263511	LOC101928614	long intergenic non-protein coding RNA 2189	101928614
SNP_A-2073850	LINC00354	long intergenic non-protein coding RNA 354	101928616
SNP_A-8613793	LOC101928622	uncharacterized LOC101928622	101928622
SNP_A-8325728	LOC101928673	uncharacterized LOC101928673	101928673
SNP_A-1858792	LOC101928673	uncharacterized LOC101928673	101928673
SNP_A-1872088	LOC101928673	uncharacterized LOC101928673	101928673
SNP_A-8653565	LOC101928674	uncharacterized LOC101928674	101928674
SNP_A-8428428	LOC101928682	uncharacterized LOC101928682	101928682
SNP_A-8491050	LINC01070	long intergenic non-protein coding RNA 1070	101928698
SNP_A-8559408	LINC01070	long intergenic non-protein coding RNA 1070	101928698
SNP_A-8699347	LOC101928710	long intergenic non-protein coding RNA 2081	101928710
SNP_A-1957591	LINC01509	long intergenic non-protein coding RNA 1509	101928720
SNP_A-8689793	LOC101928737	uncharacterized LOC101928737	101928737
SNP_A-8524061	LOC101928767	uncharacterized LOC101928767	101928767
SNP_A-8328883	LOC101928767	uncharacterized LOC101928767	101928767
SNP_A-8565667	LOC101928767	uncharacterized LOC101928767	101928767
SNP_A-8382002	LOC101928769	uncharacterized LOC101928769	101928769
SNP_A-2121523	LOC101928778	long intergenic non-protein coding RNA 1741	101928778
SNP_A-8507779	LOC101928778	long intergenic non-protein coding RNA 1741	101928778
SNP_A-8513478	LOC101928778	long intergenic non-protein coding RNA 1741	101928778
SNP_A-8704209	LOC101928778	long intergenic non-protein coding RNA 1741	101928778
SNP_A-2310624	LOC101928778	long intergenic non-protein coding RNA 1741	101928778
SNP_A-8619063	LOC101928778	long intergenic non-protein coding RNA 1741	101928778
SNP_A-8619201	LOC101928778	long intergenic non-protein coding RNA 1741	101928778
SNP_A-1788831	LOC101928778	long intergenic non-protein coding RNA 1741	101928778
SNP_A-8699225	LOC101928813	uncharacterized LOC101928813	101928813
SNP_A-8448491	LOC101928820	uncharacterized LOC101928820	101928820
SNP_A-4248430	LOC101928823	uncharacterized LOC101928823	101928823
SNP_A-8440560	LOC101928851	uncharacterized LOC101928851	101928851
SNP_A-1955886	LOC101928851	uncharacterized LOC101928851	101928851
SNP_A-8716877	LOC101928858	uncharacterized LOC101928858	101928858
SNP_A-8417294	LOC101928858	uncharacterized LOC101928858	101928858
SNP_A-8591339	LOC101928858	uncharacterized LOC101928858	101928858
SNP_A-4256130	LOC101928858	uncharacterized LOC101928858	101928858
SNP_A-8385947	LOC101928858	uncharacterized LOC101928858	101928858
SNP_A-8633543	LOC101928858	uncharacterized LOC101928858	101928858
SNP_A-8702397	LOC101928858	uncharacterized LOC101928858	101928858
SNP_A-1825598	LOC101928877	uncharacterized LOC101928877	101928877
SNP_A-8431313	LOC101928887	uncharacterized LOC101928887	101928887
SNP_A-8463613	LOC101928932	uncharacterized LOC101928932	101928932
SNP_A-8613175	LOC101928955	uncharacterized LOC101928955	101928955
SNP_A-1925873	LOC101928955	uncharacterized LOC101928955	101928955
SNP_A-8533494	LOC101928955	uncharacterized LOC101928955	101928955
SNP_A-8641171	LOC101928973	long intergenic non-protein coding RNA 1732	101928973
SNP_A-2188079	LOC101928978	uncharacterized LOC101928978	101928978
SNP_A-2248797	LOC101928978	uncharacterized LOC101928978	101928978
SNP_A-2099085	LOC101928978	uncharacterized LOC101928978	101928978
SNP_A-4274367	LOC101928978	uncharacterized LOC101928978	101928978
SNP_A-2282461	MIR4300HG	MIR4300 host gene	101928989
SNP_A-4220561	MIR4300HG	MIR4300 host gene	101928989
SNP_A-8650727	MIR4300HG	MIR4300 host gene	101928989
SNP_A-8356612	LOC101929007	WAS/WASL-interacting protein family member 1	101929007
SNP_A-8349796	LOC101929011	uncharacterized LOC101929011	101929011
SNP_A-8319389	LOC101929011	uncharacterized LOC101929011	101929011
SNP_A-2223375	LOC101929011	uncharacterized LOC101929011	101929011
SNP_A-8486509	LOC101929011	uncharacterized LOC101929011	101929011
SNP_A-4287548	LOC101929011	uncharacterized LOC101929011	101929011
SNP_A-8542694	LOC101929011	uncharacterized LOC101929011	101929011
SNP_A-1910126	LOC101929011	uncharacterized LOC101929011	101929011
SNP_A-8628981	LOC101929011	uncharacterized LOC101929011	101929011
SNP_A-1901205	LOC101929011	uncharacterized LOC101929011	101929011
SNP_A-8652049	LOC101929011	uncharacterized LOC101929011	101929011
SNP_A-8515306	LOC101929019	uncharacterized LOC101929019	101929019
SNP_A-8477933	LOC101929019	uncharacterized LOC101929019	101929019
SNP_A-8316142	ZIM2-AS1	ZIM2 antisense RNA 1	101929059
SNP_A-8415731	ZIM2-AS1	ZIM2 antisense RNA 1	101929059
SNP_A-8443218	LOC101929066	uncharacterized LOC101929066	101929066
SNP_A-8651053	LINC01182	long intergenic non-protein coding RNA 1182	101929071
SNP_A-1866533	LINC01182	long intergenic non-protein coding RNA 1182	101929071
SNP_A-1850038	LINC01182	long intergenic non-protein coding RNA 1182	101929071
SNP_A-2197500	LINC01182	long intergenic non-protein coding RNA 1182	101929071
SNP_A-8625635	LINC01182	long intergenic non-protein coding RNA 1182	101929071
SNP_A-8633562	LINC01182	long intergenic non-protein coding RNA 1182	101929071
SNP_A-8673803	LINC01182	long intergenic non-protein coding RNA 1182	101929071
SNP_A-8408588	LINC01182	long intergenic non-protein coding RNA 1182	101929071
SNP_A-2281826	LINC01182	long intergenic non-protein coding RNA 1182	101929071
SNP_A-8593700	LINC01182	long intergenic non-protein coding RNA 1182	101929071
SNP_A-8619918	LINC01182	long intergenic non-protein coding RNA 1182	101929071
SNP_A-1959490	LINC01182	long intergenic non-protein coding RNA 1182	101929071
SNP_A-1866161	LOC101929076	uncharacterized LOC101929076	101929076
SNP_A-8627940	CASC6	cancer susceptibility 6 (non-protein coding)	101929083
SNP_A-2057740	CASC6	cancer susceptibility 6 (non-protein coding)	101929083
SNP_A-8511887	CASC6	cancer susceptibility 6 (non-protein coding)	101929083
SNP_A-1920595	CASC6	cancer susceptibility 6 (non-protein coding)	101929083
SNP_A-8489807	CASC6	cancer susceptibility 6 (non-protein coding)	101929083
SNP_A-2095075	CASC18	cancer susceptibility 18 (non-protein coding)	101929110
SNP_A-1899571	CASC18	cancer susceptibility 18 (non-protein coding)	101929110
SNP_A-8355964	LOC101929116	uncharacterized LOC101929116	101929116
SNP_A-8598627	LOC101929116	uncharacterized LOC101929116	101929116
SNP_A-4280111	LOC101929116	uncharacterized LOC101929116	101929116
SNP_A-2204573	LOC101929116	uncharacterized LOC101929116	101929116
SNP_A-2195973	LOC101929116	uncharacterized LOC101929116	101929116
SNP_A-2310058	LOC101929116	uncharacterized LOC101929116	101929116
SNP_A-8429103	LOC101929122	uncharacterized LOC101929122	101929122
SNP_A-8637992	LOC101929122	uncharacterized LOC101929122	101929122
SNP_A-8601133	LOC101929122	uncharacterized LOC101929122	101929122
SNP_A-8620766	LOC101929199	uncharacterized LOC101929199	101929199
SNP_A-8366000	LOC101929199	uncharacterized LOC101929199	101929199
SNP_A-8544574	SMIM2-AS1	SMIM2 antisense RNA 1	101929212
SNP_A-2013421	DISC1FP1	DISC1 fusion partner 1 (non-protein coding)	101929222
SNP_A-2311603	LOC101929241	uncharacterized LOC101929241	101929241
SNP_A-4218407	CASC20	cancer susceptibility 20 (non-protein coding)	101929244
SNP_A-8577441	CASC20	cancer susceptibility 20 (non-protein coding)	101929244
SNP_A-8703537	CASC20	cancer susceptibility 20 (non-protein coding)	101929244
SNP_A-4208772	CASC20	cancer susceptibility 20 (non-protein coding)	101929244
SNP_A-8310809	CASC20	cancer susceptibility 20 (non-protein coding)	101929244
SNP_A-4274958	CASC20	cancer susceptibility 20 (non-protein coding)	101929244
SNP_A-8395619	CASC20	cancer susceptibility 20 (non-protein coding)	101929244
SNP_A-8433027	LINC01428	long intergenic non-protein coding RNA 1428	101929265
SNP_A-8356941	LOC101929268	uncharacterized LOC101929268	101929268
SNP_A-8299945	LOC101929268	uncharacterized LOC101929268	101929268
SNP_A-8430282	LOC101929268	uncharacterized LOC101929268	101929268
SNP_A-1816768	LOC101929268	uncharacterized LOC101929268	101929268
SNP_A-4267322	RFX3-AS1	RFX3 antisense RNA 1	101929302
SNP_A-8577462	LOC101929312	long intergenic non-protein coding RNA 1706	101929312
SNP_A-8454439	LAMP5-AS1	LAMP5 antisense RNA 1	101929329
SNP_A-8657631	LAMP5-AS1	LAMP5 antisense RNA 1	101929329
SNP_A-2152548	LAMP5-AS1	LAMP5 antisense RNA 1	101929329
SNP_A-8336535	LOC101929337	long intergenic non-protein coding RNA 2037	101929337
SNP_A-8313200	LOC101929350	long intergenic non-protein coding RNA 1665	101929350
SNP_A-2081138	LOC101929353	uncharacterized LOC101929353	101929353
SNP_A-8441146	LOC101929406	long intergenic non-protein coding RNA 1648	101929406
SNP_A-8366104	LOC101929406	long intergenic non-protein coding RNA 1648	101929406
SNP_A-8317633	LOC101929406	long intergenic non-protein coding RNA 1648	101929406
SNP_A-4303035	SUCLA2-AS1	SUCLA2 antisense RNA 1	101929410
SNP_A-4200860	MEF2C-AS1	MEF2C antisense RNA 1	101929423
SNP_A-1924310	MEF2C-AS1	MEF2C antisense RNA 1	101929423
SNP_A-1948659	MEF2C-AS1	MEF2C antisense RNA 1	101929423
SNP_A-8415065	NA	NA	101929443
SNP_A-8347131	NA	NA	101929443
SNP_A-8584730	NA	NA	101929443
SNP_A-4283186	LOC101929460	uncharacterized LOC101929460	101929460
SNP_A-8638895	LOC101929460	uncharacterized LOC101929460	101929460
SNP_A-8456727	LOC101929468	CXXC4 antisense RNA 1	101929468
SNP_A-1917632	LOC101929473	uncharacterized LOC101929473	101929473
SNP_A-1890232	LOC101929473	uncharacterized LOC101929473	101929473
SNP_A-4262713	LOC101929486	long intergenic non-protein coding RNA 1722	101929486
SNP_A-8631027	NA	NA	101929491
SNP_A-1891858	LINC01339	long intergenic non-protein coding RNA 1339	101929495
SNP_A-1982485	LINC01339	long intergenic non-protein coding RNA 1339	101929495
SNP_A-1970836	LINC01422	long intergenic non-protein coding RNA 1422	101929539
SNP_A-8666324	LOC101929541	uncharacterized LOC101929541	101929541
SNP_A-8423169	LINC00211	long intergenic non-protein coding RNA 211	101929559
SNP_A-8560079	LINC01241	long intergenic non-protein coding RNA 1241	101929582
SNP_A-8552624	LINC01241	long intergenic non-protein coding RNA 1241	101929582
SNP_A-4249232	LINC01241	long intergenic non-protein coding RNA 1241	101929582
SNP_A-8541608	LOC101929584	uncharacterized LOC101929584	101929584
SNP_A-1893738	LOC101929584	uncharacterized LOC101929584	101929584
SNP_A-2030884	LOC101929584	uncharacterized LOC101929584	101929584
SNP_A-1917437	LOC101929628	uncharacterized LOC101929628	101929628
SNP_A-4239208	TMC3-AS1	TMC3 antisense RNA 1	101929655
SNP_A-8677504	LINC01427	long intergenic non-protein coding RNA 1427	101929663
SNP_A-8511831	LOC101929681	long intergenic non-protein coding RNA 2064	101929681
SNP_A-2125374	LOC101929681	long intergenic non-protein coding RNA 2064	101929681
SNP_A-8684655	LOC101929681	long intergenic non-protein coding RNA 2064	101929681
SNP_A-8288697	LINC01584	long intergenic non-protein coding RNA 1584	101929701
SNP_A-1884035	LOC101929705	uncharacterized LOC101929705	101929705
SNP_A-2190717	LOC101929705	uncharacterized LOC101929705	101929705
SNP_A-4255142	LOC101929709	uncharacterized LOC101929709	101929709
SNP_A-1874314	NA	NA	101929734
SNP_A-8421277	NA	NA	101929734
SNP_A-8405608	NA	NA	101929734
SNP_A-1844224	NA	NA	101929757
SNP_A-1952033	LOC101929771	long intergenic non-protein coding RNA 1655	101929771
SNP_A-8592662	NA	NA	101929859
SNP_A-8513236	NA	NA	101929859
SNP_A-4283188	NA	NA	101929859
SNP_A-1816551	NA	NA	101929859
SNP_A-2305178	NA	NA	101929859
SNP_A-2035549	NA	NA	101929859
SNP_A-2081185	LOC101929908	uncharacterized LOC101929908	101929908
SNP_A-1927044	LOC101929917	uncharacterized LOC101929917	101929917
SNP_A-8631295	LOC101929926	uncharacterized LOC101929926	101929926
SNP_A-8630663	LOC101929963	uncharacterized LOC101929963	101929963
SNP_A-8575261	LOC101929963	uncharacterized LOC101929963	101929963
SNP_A-4297608	LOC101929963	uncharacterized LOC101929963	101929963
SNP_A-8397633	LOC101930081	uncharacterized LOC101930081	101930081
SNP_A-8594135	LOC101930081	uncharacterized LOC101930081	101930081
SNP_A-1889530	LOC101930081	uncharacterized LOC101930081	101930081
SNP_A-2236438	LOC101930107	uncharacterized LOC101930107	101930107
SNP_A-8558559	LOC101930126	uncharacterized LOC101930126	101930126
SNP_A-2031097	LOC101930452	uncharacterized LOC101930452	101930452
SNP_A-1961783	NA	NA	101930516
SNP_A-1961784	NA	NA	101930516
SNP_A-4298907	NA	NA	101930566
SNP_A-8512157	NA	NA	101930608
SNP_A-4292340	NA	NA	101930611
SNP_A-2259078	TSHZ1	teashirt zinc finger homeobox 1	10194
SNP_A-2164608	PRMT3	protein arginine methyltransferase 3	10196
SNP_A-2149653	PRMT3	protein arginine methyltransferase 3	10196
SNP_A-4218682	PRMT3	protein arginine methyltransferase 3	10196
SNP_A-8557906	PRMT3	protein arginine methyltransferase 3	10196
SNP_A-2032516	PRMT3	protein arginine methyltransferase 3	10196
SNP_A-2053840	LINC00970	long intergenic non-protein coding RNA 970	101978719
SNP_A-2043157	LINC00970	long intergenic non-protein coding RNA 970	101978719
SNP_A-2026151	LINC00970	long intergenic non-protein coding RNA 970	101978719
SNP_A-8597639	LINC00970	long intergenic non-protein coding RNA 970	101978719
SNP_A-8385526	PATJ	PATJ, crumbs cell polarity complex component	10207
SNP_A-8355778	PATJ	PATJ, crumbs cell polarity complex component	10207
SNP_A-8708642	PATJ	PATJ, crumbs cell polarity complex component	10207
SNP_A-1961168	PATJ	PATJ, crumbs cell polarity complex component	10207
SNP_A-8679157	PATJ	PATJ, crumbs cell polarity complex component	10207
SNP_A-8615382	USPL1	ubiquitin specific peptidase like 1	10208
SNP_A-8569118	DDX39A	DExD-box helicase 39A	10212
SNP_A-1805131	PRG4	proteoglycan 4	10216
SNP_A-1985158	LINC01108	long intergenic non-protein coding RNA 1108	102216342
SNP_A-8463643	LINC01108	long intergenic non-protein coding RNA 1108	102216342
SNP_A-8697677	CD96	CD96 molecule	10225
SNP_A-1782104	CD96	CD96 molecule	10225
SNP_A-1874553	PLIN3	perilipin 3	10226
SNP_A-8657796	PLIN3	perilipin 3	10226
SNP_A-1913376	PLIN3	perilipin 3	10226
SNP_A-1846633	AP3S2	adaptor related protein complex 3 sigma 2 subunit	10239
SNP_A-2052604	MRPS31	mitochondrial ribosomal protein S31	10240
SNP_A-2040288	KCNMB2	potassium calcium-activated channel subfamily M regulatory beta subunit 2	10242
SNP_A-2108113	KCNMB2	potassium calcium-activated channel subfamily M regulatory beta subunit 2	10242
SNP_A-2308003	KCNMB2	potassium calcium-activated channel subfamily M regulatory beta subunit 2	10242
SNP_A-2032243	KCNMB2	potassium calcium-activated channel subfamily M regulatory beta subunit 2	10242
SNP_A-8660250	KCNMB2	potassium calcium-activated channel subfamily M regulatory beta subunit 2	10242
SNP_A-4263930	KCNMB2	potassium calcium-activated channel subfamily M regulatory beta subunit 2	10242
SNP_A-1985522	SLC17A2	solute carrier family 17 member 2	10246
SNP_A-8682005	LINC01377	long intergenic non-protein coding RNA 1377	102467074
SNP_A-1858897	LINC01377	long intergenic non-protein coding RNA 1377	102467074
SNP_A-2034453	LINC01377	long intergenic non-protein coding RNA 1377	102467074
SNP_A-8313764	LINC01377	long intergenic non-protein coding RNA 1377	102467074
SNP_A-8311169	LINC01377	long intergenic non-protein coding RNA 1377	102467074
SNP_A-8685499	LINC01377	long intergenic non-protein coding RNA 1377	102467074
SNP_A-4264688	LINC01377	long intergenic non-protein coding RNA 1377	102467074
SNP_A-4297428	LINC01377	long intergenic non-protein coding RNA 1377	102467074
SNP_A-4199147	LINC01377	long intergenic non-protein coding RNA 1377	102467074
SNP_A-1784773	LINC01377	long intergenic non-protein coding RNA 1377	102467074
SNP_A-2241020	LINC00603	long intergenic non-protein coding RNA 603	102467077
SNP_A-4303354	LOC102467079	long intergenic non-protein coding RNA 2180	102467079
SNP_A-8401932	LOC102467079	long intergenic non-protein coding RNA 2180	102467079
SNP_A-2239985	LOC102467079	long intergenic non-protein coding RNA 2180	102467079
SNP_A-2150375	LOC102467213	long intergenic non-protein coding RNA 1950	102467213
SNP_A-8656636	LOC102467223	long intergenic non-protein coding RNA 2214	102467223
SNP_A-4258449	LOC102467223	long intergenic non-protein coding RNA 2214	102467223
SNP_A-2109405	LOC102467226	uncharacterized LOC102467226	102467226
SNP_A-8601782	SPRY2	sprouty RTK signaling antagonist 2	10253
SNP_A-8330260	SPRY2	sprouty RTK signaling antagonist 2	10253
SNP_A-2102752	SPRY2	sprouty RTK signaling antagonist 2	10253
SNP_A-8706643	SPRY2	sprouty RTK signaling antagonist 2	10253
SNP_A-8687073	SPRY2	sprouty RTK signaling antagonist 2	10253
SNP_A-2243670	SPRY2	sprouty RTK signaling antagonist 2	10253
SNP_A-4228591	SPRY2	sprouty RTK signaling antagonist 2	10253
SNP_A-8355603	SPRY2	sprouty RTK signaling antagonist 2	10253
SNP_A-4286521	SPRY2	sprouty RTK signaling antagonist 2	10253
SNP_A-4201508	SPRY2	sprouty RTK signaling antagonist 2	10253
SNP_A-2119596	SPRY2	sprouty RTK signaling antagonist 2	10253
SNP_A-8420784	LINC01340	long intergenic non-protein coding RNA 1340	102546227
SNP_A-1983554	LOC102546229	uncharacterized LOC102546229	102546229
SNP_A-2237275	LOC102546229	uncharacterized LOC102546229	102546229
SNP_A-1889859	LOC102546294	uncharacterized LOC102546294	102546294
SNP_A-8616291	LOC102546299	uncharacterized LOC102546299	102546299
SNP_A-1884967	LOC102546299	uncharacterized LOC102546299	102546299
SNP_A-1984406	LOC102546299	uncharacterized LOC102546299	102546299
SNP_A-8653401	HCG9	HLA complex group 9 (non-protein coding)	10255
SNP_A-4282318	ABCC4	ATP binding cassette subfamily C member 4	10257
SNP_A-8561144	ABCC4	ATP binding cassette subfamily C member 4	10257
SNP_A-8289278	ABCC4	ATP binding cassette subfamily C member 4	10257
SNP_A-8702003	ABCC4	ATP binding cassette subfamily C member 4	10257
SNP_A-8513657	ABCC4	ATP binding cassette subfamily C member 4	10257
SNP_A-8595152	ABCC4	ATP binding cassette subfamily C member 4	10257
SNP_A-8487017	ABCC4	ATP binding cassette subfamily C member 4	10257
SNP_A-4302879	ABCC4	ATP binding cassette subfamily C member 4	10257
SNP_A-2286367	ABCC4	ATP binding cassette subfamily C member 4	10257
SNP_A-8416174	ABCC4	ATP binding cassette subfamily C member 4	10257
SNP_A-8640876	ABCC4	ATP binding cassette subfamily C member 4	10257
SNP_A-1813166	ABCC4	ATP binding cassette subfamily C member 4	10257
SNP_A-2179799	ABCC4	ATP binding cassette subfamily C member 4	10257
SNP_A-1811852	ABCC4	ATP binding cassette subfamily C member 4	10257
SNP_A-2054804	ABCC4	ATP binding cassette subfamily C member 4	10257
SNP_A-1837173	ABCC4	ATP binding cassette subfamily C member 4	10257
SNP_A-2203695	ABCC4	ATP binding cassette subfamily C member 4	10257
SNP_A-8607820	LINC01152	long intergenic non-protein coding RNA 1152	102606463
SNP_A-8391589	LOC102606465	uncharacterized LOC102606465	102606465
SNP_A-1827454	LOC102606465	uncharacterized LOC102606465	102606465
SNP_A-8668594	KCCAT333	renal clear cell carcinoma-associated transcript 333	102659288
SNP_A-8668589	KCCAT333	renal clear cell carcinoma-associated transcript 333	102659288
SNP_A-8344071	KCCAT333	renal clear cell carcinoma-associated transcript 333	102659288
SNP_A-1794564	RAMP1	receptor activity modifying protein 1	10267
SNP_A-8498990	RAMP1	receptor activity modifying protein 1	10267
SNP_A-2040817	RAMP3	receptor activity modifying protein 3	10268
SNP_A-4194902	RAMP3	receptor activity modifying protein 3	10268
SNP_A-2054440	RAMP3	receptor activity modifying protein 3	10268
SNP_A-1801546	RAMP3	receptor activity modifying protein 3	10268
SNP_A-8638500	RAMP3	receptor activity modifying protein 3	10268
SNP_A-4198763	RAMP3	receptor activity modifying protein 3	10268
SNP_A-8668284	RAMP3	receptor activity modifying protein 3	10268
SNP_A-8653953	RAMP3	receptor activity modifying protein 3	10268
SNP_A-8551493	RAMP3	receptor activity modifying protein 3	10268
SNP_A-4273828	RAMP3	receptor activity modifying protein 3	10268
SNP_A-2141520	ZMPSTE24	zinc metallopeptidase STE24	10269
SNP_A-4253704	CDKN1B	cyclin dependent kinase inhibitor 1B	1027
SNP_A-8527869	UBE4B	ubiquitination factor E4B	10277
SNP_A-4217832	UBE4B	ubiquitination factor E4B	10277
SNP_A-8703104	EFS	embryonal Fyn-associated substrate	10278
SNP_A-8341651	DSCR4	Down syndrome critical region 4	10281
SNP_A-8341645	DSCR4	Down syndrome critical region 4	10281
SNP_A-8341658	DSCR4	Down syndrome critical region 4	10281
SNP_A-8341660	DSCR4	Down syndrome critical region 4	10281
SNP_A-8341992	DSCR4	Down syndrome critical region 4	10281
SNP_A-2019136	DSCR4	Down syndrome critical region 4	10281
SNP_A-4270556	DSCR4	Down syndrome critical region 4	10281
SNP_A-1953502	SAP18	Sin3A associated protein 18	10284
SNP_A-8571838	SMNDC1	survival motor neuron domain containing 1	10285
SNP_A-8372648	SMNDC1	survival motor neuron domain containing 1	10285
SNP_A-2184761	SMNDC1	survival motor neuron domain containing 1	10285
SNP_A-8322740	SMNDC1	survival motor neuron domain containing 1	10285
SNP_A-2049251	DLEU1	deleted in lymphocytic leukemia 1	10301
SNP_A-4284279	DLEU1	deleted in lymphocytic leukemia 1	10301
SNP_A-8324840	RTN3	reticulon 3	10313
SNP_A-8343923	B3GALT5	beta-1,3-galactosyltransferase 5	10317
SNP_A-8625757	TNIP1	TNFAIP3 interacting protein 1	10318
SNP_A-8395820	TNIP1	TNFAIP3 interacting protein 1	10318
SNP_A-8703776	TNIP1	TNFAIP3 interacting protein 1	10318
SNP_A-8307101	TNIP1	TNFAIP3 interacting protein 1	10318
SNP_A-8493753	LAMC3	laminin subunit gamma 3	10319
SNP_A-2217559	LAMC3	laminin subunit gamma 3	10319
SNP_A-8296842	LAMC3	laminin subunit gamma 3	10319
SNP_A-2241664	IKZF1	IKAROS family zinc finger 1	10320
SNP_A-8615031	IKZF1	IKAROS family zinc finger 1	10320
SNP_A-8698285	CLEC4M	C-type lectin domain family 4 member M	10332
SNP_A-8631464	MRVI1	murine retrovirus integration site 1 homolog	10335
SNP_A-1841953	MRVI1	murine retrovirus integration site 1 homolog	10335
SNP_A-1842329	TRDN	triadin	10345
SNP_A-8557832	ABCA9	ATP binding cassette subfamily A member 9	10350
SNP_A-8299624	ABCA9	ATP binding cassette subfamily A member 9	10350
SNP_A-4242490	CACNG3	calcium voltage-gated channel auxiliary subunit gamma 3	10368
SNP_A-4241791	CACNG3	calcium voltage-gated channel auxiliary subunit gamma 3	10368
SNP_A-8519984	CACNG3	calcium voltage-gated channel auxiliary subunit gamma 3	10368
SNP_A-8326201	CACNG3	calcium voltage-gated channel auxiliary subunit gamma 3	10368
SNP_A-2128877	CITED2	Cbp/p300 interacting transactivator with Glu/Asp rich carboxy-terminal domain 2	10370
SNP_A-1786445	SEMA3A	semaphorin 3A	10371
SNP_A-4195485	SEMA3A	semaphorin 3A	10371
SNP_A-8687890	SEMA3A	semaphorin 3A	10371
SNP_A-8371749	SEMA3A	semaphorin 3A	10371
SNP_A-4215243	SEMA3A	semaphorin 3A	10371
SNP_A-8453697	CORO2B	coronin 2B	10391
SNP_A-4302106	CORO2B	coronin 2B	10391
SNP_A-8410988	DLC1	DLC1 Rho GTPase activating protein	10395
SNP_A-8705332	DLC1	DLC1 Rho GTPase activating protein	10395
SNP_A-2168625	DLC1	DLC1 Rho GTPase activating protein	10395
SNP_A-8356227	DLC1	DLC1 Rho GTPase activating protein	10395
SNP_A-1992313	DLC1	DLC1 Rho GTPase activating protein	10395
SNP_A-8450695	DLC1	DLC1 Rho GTPase activating protein	10395
SNP_A-8460101	DLC1	DLC1 Rho GTPase activating protein	10395
SNP_A-8282880	DLC1	DLC1 Rho GTPase activating protein	10395
SNP_A-8410319	DLC1	DLC1 Rho GTPase activating protein	10395
SNP_A-1913973	NDRG1	N-myc downstream regulated 1	10397
SNP_A-1819213	NDRG1	N-myc downstream regulated 1	10397
SNP_A-2020566	ADARB1	adenosine deaminase, RNA specific B1	104
SNP_A-2020565	ADARB1	adenosine deaminase, RNA specific B1	104
SNP_A-8345980	CDS1	CDP-diacylglycerol synthase 1	1040
SNP_A-8572450	CDS1	CDP-diacylglycerol synthase 1	1040
SNP_A-2297338	CPQ	carboxypeptidase Q	10404
SNP_A-2137952	CPQ	carboxypeptidase Q	10404
SNP_A-1943936	CPQ	carboxypeptidase Q	10404
SNP_A-1909869	CPQ	carboxypeptidase Q	10404
SNP_A-2221144	CPQ	carboxypeptidase Q	10404
SNP_A-8501353	BASP1	brain abundant membrane attached signal protein 1	10409
SNP_A-1864536	RAPGEF3	Rap guanine nucleotide exchange factor 3	10411
SNP_A-2289199	SPON1	spondin 1	10418
SNP_A-1786510	SPON1	spondin 1	10418
SNP_A-8304107	SPON1	spondin 1	10418
SNP_A-2310963	TUBGCP3	tubulin gamma complex associated protein 3	10426
SNP_A-1797071	TUBGCP3	tubulin gamma complex associated protein 3	10426
SNP_A-2166459	CFDP1	craniofacial development protein 1	10428
SNP_A-8629902	CFDP1	craniofacial development protein 1	10428
SNP_A-2082029	TMEM147	transmembrane protein 147	10430
SNP_A-8425735	TIMM17A	translocase of inner mitochondrial membrane 17A	10440
SNP_A-8465780	LRRN2	leucine rich repeat neuronal 2	10446
SNP_A-1850061	VAV3	vav guanine nucleotide exchange factor 3	10451
SNP_A-8659017	TACC3	transforming acidic coiled-coil containing protein 3	10460
SNP_A-4289178	TACC3	transforming acidic coiled-coil containing protein 3	10460
SNP_A-8287187	CLEC10A	C-type lectin domain family 10 member A	10462
SNP_A-8642724	COG5	component of oligomeric golgi complex 5	10466
SNP_A-1842316	COG5	component of oligomeric golgi complex 5	10466
SNP_A-8543979	FST	follistatin	10468
SNP_A-8450672	SEC23A	Sec23 homolog A, coat complex II component	10484
SNP_A-4279103	CAP1	adenylate cyclase associated protein 1	10487
SNP_A-2154174	UNC13B	unc-13 homolog B	10497
SNP_A-8458533	CARM1	coactivator associated arginine methyltransferase 1	10498
SNP_A-2059263	NCOA2	nuclear receptor coactivator 2	10499
SNP_A-2290502	ADARB2	adenosine deaminase, RNA specific B2 (inactive)	105
SNP_A-2121142	ADARB2	adenosine deaminase, RNA specific B2 (inactive)	105
SNP_A-8300645	ADARB2	adenosine deaminase, RNA specific B2 (inactive)	105
SNP_A-2082631	ADARB2	adenosine deaminase, RNA specific B2 (inactive)	105
SNP_A-1928292	ADARB2	adenosine deaminase, RNA specific B2 (inactive)	105
SNP_A-1991963	ADARB2	adenosine deaminase, RNA specific B2 (inactive)	105
SNP_A-2104227	ADARB2	adenosine deaminase, RNA specific B2 (inactive)	105
SNP_A-8680435	ADARB2	adenosine deaminase, RNA specific B2 (inactive)	105
SNP_A-1839952	ADARB2	adenosine deaminase, RNA specific B2 (inactive)	105
SNP_A-8430598	ADARB2	adenosine deaminase, RNA specific B2 (inactive)	105
SNP_A-8292456	ADARB2	adenosine deaminase, RNA specific B2 (inactive)	105
SNP_A-2236480	ADARB2	adenosine deaminase, RNA specific B2 (inactive)	105
SNP_A-8363225	ADARB2	adenosine deaminase, RNA specific B2 (inactive)	105
SNP_A-8605286	SEMA6C	semaphorin 6C	10500
SNP_A-1806941	SEMA6C	semaphorin 6C	10500
SNP_A-2271038	SEMA6B	semaphorin 6B	10501
SNP_A-2093530	SEMA4F	ssemaphorin 4F	10505
SNP_A-8622454	SEMA4F	ssemaphorin 4F	10505
SNP_A-4285003	SEMA4F	ssemaphorin 4F	10505
SNP_A-2105180	SEMA4D	semaphorin 4D	10507
SNP_A-8425922	SEMA4B	semaphorin 4B	10509
SNP_A-8492824	SEMA4B	semaphorin 4B	10509
SNP_A-2022878	SEMA4B	semaphorin 4B	10509
SNP_A-8530162	SEMA4B	semaphorin 4B	10509
SNP_A-2221575	SEMA4B	semaphorin 4B	10509
SNP_A-2287135	SEMA3C	semaphorin 3C	10512
SNP_A-8356067	SEMA3C	semaphorin 3C	10512
SNP_A-2145700	SEMA3C	semaphorin 3C	10512
SNP_A-2120625	SEMA3C	semaphorin 3C	10512
SNP_A-8633809	FBLN5	fibulin 5	10516
SNP_A-8322151	CIB2	calcium and integrin binding family member 2	10518
SNP_A-8519360	CHERP	calcium homeostasis endoplasmic reticulum protein	10523
SNP_A-8398924	IPO8	importin 8	10526
SNP_A-8489702	IPO8	importin 8	10526
SNP_A-1903135	NEBL	nebulette	10529
SNP_A-8286025	NEBL	nebulette	10529
SNP_A-2110884	NEBL	nebulette	10529
SNP_A-8303473	NEBL	nebulette	10529
SNP_A-4218671	NEBL	nebulette	10529
SNP_A-1783325	NEBL	nebulette	10529
SNP_A-2137285	NEBL	nebulette	10529
SNP_A-8538481	ATG7	autophagy related 7	10533
SNP_A-8415564	P3H3	prolyl 3-hydroxylase 3	10536
SNP_A-2142613	ARPC1A	actin related protein 2/3 complex subunit 1A	10552
SNP_A-2144235	OLFM4	olfactomedin 4	10562
SNP_A-8305915	OLFM4	olfactomedin 4	10562
SNP_A-8309716	OLFM4	olfactomedin 4	10562
SNP_A-8569454	OLFM4	olfactomedin 4	10562
SNP_A-2128628	CXCL13	C-X-C motif chemokine ligand 13	10563
SNP_A-8541397	CXCL13	C-X-C motif chemokine ligand 13	10563
SNP_A-8311373	TACC2	transforming acidic coiled-coil containing protein 2	10579
SNP_A-8368409	TACC2	transforming acidic coiled-coil containing protein 2	10579
SNP_A-2103083	TACC2	transforming acidic coiled-coil containing protein 2	10579
SNP_A-2304121	TACC2	transforming acidic coiled-coil containing protein 2	10579
SNP_A-2224899	TACC2	transforming acidic coiled-coil containing protein 2	10579
SNP_A-4292484	TACC2	transforming acidic coiled-coil containing protein 2	10579
SNP_A-1895502	TACC2	transforming acidic coiled-coil containing protein 2	10579
SNP_A-1896096	TACC2	transforming acidic coiled-coil containing protein 2	10579
SNP_A-4238789	TACC2	transforming acidic coiled-coil containing protein 2	10579
SNP_A-8308773	TACC2	transforming acidic coiled-coil containing protein 2	10579
SNP_A-2258266	CENPA	centromere protein A	1058
SNP_A-8347282	SORBS1	sorbin and SH3 domain containing 1	10580
SNP_A-2217628	TXNRD2	thioredoxin reductase 2	10587
SNP_A-8441267	TXNRD2	thioredoxin reductase 2	10587
SNP_A-1901767	DRAP1	DR1 associated protein 1	10589
SNP_A-4247080	SMC2	structural maintenance of chromosomes 2	10592
SNP_A-8628246	PRPF8	pre-mRNA processing factor 8	10594
SNP_A-4245681	ERN2	endoplasmic reticulum to nucleus signaling 2	10595
SNP_A-8489965	SLCO1B1	solute carrier organic anion transporter family member 1B1	10599
SNP_A-8531073	SLCO1B1	solute carrier organic anion transporter family member 1B1	10599
SNP_A-2289537	CENPC	centromere protein C	1060
SNP_A-8410197	ST6GALNAC2	ST6 N-acetylgalactosaminide alpha-2,6-sialyltransferase 2	10610
SNP_A-1873851	ST6GALNAC2	ST6 N-acetylgalactosaminide alpha-2,6-sialyltransferase 2	10610
SNP_A-8334555	PDLIM5	PDZ and LIM domain 5	10611
SNP_A-8583204	RBCK1	RANBP2-type and C3HC4-type zinc finger containing 1	10616
SNP_A-8661408	TGOLN2	trans-golgi network protein 2	10618
SNP_A-8467470	CENPE	centromere protein E	1062
SNP_A-8329346	TRIM16	tripartite motif containing 16	10626
SNP_A-2294692	MYL12A	myosin light chain 12A	10627
SNP_A-8332169	CENPF	centromere protein F	1063
SNP_A-8419339	CENPF	centromere protein F	1063
SNP_A-1962430	PDPN	podoplanin	10630
SNP_A-1838013	PDPN	podoplanin	10630
SNP_A-8540546	PDPN	podoplanin	10630
SNP_A-8297219	PDPN	podoplanin	10630
SNP_A-2060377	EXOC5	exocyst complex component 5	10640
SNP_A-2199212	IGF2BP3	insulin like growth factor 2 mRNA binding protein 3	10643
SNP_A-1947571	IGF2BP3	insulin like growth factor 2 mRNA binding protein 3	10643
SNP_A-8300321	IGF2BP2	insulin like growth factor 2 mRNA binding protein 2	10644
SNP_A-8619132	IGF2BP2	insulin like growth factor 2 mRNA binding protein 2	10644
SNP_A-4236738	DMRT2	doublesex and mab-3 related transcription factor 2	10655
SNP_A-1900842	DMRT2	doublesex and mab-3 related transcription factor 2	10655
SNP_A-1839968	DMRT2	doublesex and mab-3 related transcription factor 2	10655
SNP_A-8410327	KHDRBS3	KH RNA binding domain containing, signal transduction associated 3	10656
SNP_A-8285521	CELF2	CUGBP Elav-like family member 2	10659
SNP_A-2297373	CELF2	CUGBP Elav-like family member 2	10659
SNP_A-8565319	CELF2	CUGBP Elav-like family member 2	10659
SNP_A-2196760	CELF2	CUGBP Elav-like family member 2	10659
SNP_A-1909750	CELF2	CUGBP Elav-like family member 2	10659
SNP_A-2176985	CELF2	CUGBP Elav-like family member 2	10659
SNP_A-8475097	CELF2	CUGBP Elav-like family member 2	10659
SNP_A-8413524	CELF2	CUGBP Elav-like family member 2	10659
SNP_A-8419235	CELF2	CUGBP Elav-like family member 2	10659
SNP_A-1951925	CELF2	CUGBP Elav-like family member 2	10659
SNP_A-8639772	CELF2	CUGBP Elav-like family member 2	10659
SNP_A-8306194	LBX1	ladybird homeobox 1	10660
SNP_A-8369092	CTCF	CCCTC-binding factor	10664
SNP_A-8588061	C6orf10	chromosome 6 open reading frame 10	10665
SNP_A-2047820	C6orf10	chromosome 6 open reading frame 10	10665
SNP_A-8540927	C6orf10	chromosome 6 open reading frame 10	10665
SNP_A-1861665	C6orf10	chromosome 6 open reading frame 10	10665
SNP_A-1984892	FARS2	phenylalanyl-tRNA synthetase 2, mitochondrial	10667
SNP_A-8336845	FARS2	phenylalanyl-tRNA synthetase 2, mitochondrial	10667
SNP_A-1870894	FARS2	phenylalanyl-tRNA synthetase 2, mitochondrial	10667
SNP_A-4300139	FARS2	phenylalanyl-tRNA synthetase 2, mitochondrial	10667
SNP_A-8383193	FARS2	phenylalanyl-tRNA synthetase 2, mitochondrial	10667
SNP_A-8674498	GNA13	G protein subunit alpha 13	10672
SNP_A-4230637	TNFSF13B	tumor necrosis factor superfamily member 13b	10673
SNP_A-4289900	TNFSF13B	tumor necrosis factor superfamily member 13b	10673
SNP_A-8298974	TNFSF13B	tumor necrosis factor superfamily member 13b	10673
SNP_A-1891883	TNFSF13B	tumor necrosis factor superfamily member 13b	10673
SNP_A-8495728	TNFSF13B	tumor necrosis factor superfamily member 13b	10673
SNP_A-2158861	AVIL	advillin	10677
SNP_A-2182190	CETN1	centrin 1	1068
SNP_A-2080461	CETN1	centrin 1	1068
SNP_A-1825899	CLDN16	claudin 16	10686
SNP_A-8390463	CLDN16	claudin 16	10686
SNP_A-8569448	CLDN16	claudin 16	10686
SNP_A-2062774	FUT9	fucosyltransferase 9	10690
SNP_A-1947859	FUT9	fucosyltransferase 9	10690
SNP_A-8626766	CCT6B	chaperonin containing TCP1 subunit 6B	10693
SNP_A-1897826	CORIN	corin, serine peptidase	10699
SNP_A-4253962	USP39	ubiquitin specific peptidase 39	10713
SNP_A-8337870	POLD3	DNA polymerase delta 3, accessory subunit	10714
SNP_A-8497632	POLD3	DNA polymerase delta 3, accessory subunit	10714
SNP_A-8465154	NRG3	neuregulin 3	10718
SNP_A-2236081	NRG3	neuregulin 3	10718
SNP_A-1793123	NRG3	neuregulin 3	10718
SNP_A-1793080	NRG3	neuregulin 3	10718
SNP_A-2300754	NRG3	neuregulin 3	10718
SNP_A-8374426	NRG3	neuregulin 3	10718
SNP_A-8351525	NRG3	neuregulin 3	10718
SNP_A-4268532	NRG3	neuregulin 3	10718
SNP_A-2267415	NRG3	neuregulin 3	10718
SNP_A-8298850	NRG3	neuregulin 3	10718
SNP_A-2242548	NRG3	neuregulin 3	10718
SNP_A-2086805	NRG3	neuregulin 3	10718
SNP_A-2158776	KIF1C	kinesin family member 1C	10749
SNP_A-2298747	KIF1C	kinesin family member 1C	10749
SNP_A-8512085	KIF1C	kinesin family member 1C	10749
SNP_A-2068701	CTSC	cathepsin C	1075
SNP_A-8338919	CTSC	cathepsin C	1075
SNP_A-8488539	CTSC	cathepsin C	1075
SNP_A-1914678	CHL1	cell adhesion molecule L1 like	10752
SNP_A-4194168	CHL1	cell adhesion molecule L1 like	10752
SNP_A-8640604	CAPN9	calpain 9	10753
SNP_A-1836656	CAPN9	calpain 9	10753
SNP_A-8568660	TRAF3IP2	TRAF3 interacting protein 2	10758
SNP_A-8704772	KDM5B	lysine demethylase 5B	10765
SNP_A-2307907	KDM5B	lysine demethylase 5B	10765
SNP_A-2217406	AHCYL1	adenosylhomocysteinase like 1	10768
SNP_A-8398292	PLK2	polo like kinase 2	10769
SNP_A-8371084	ZMYND11	zinc finger MYND-type containing 11	10771
SNP_A-2105911	ARPP21	cAMP regulated phosphoprotein 21	10777
SNP_A-2237623	ARPP21	cAMP regulated phosphoprotein 21	10777
SNP_A-8483654	ARPP21	cAMP regulated phosphoprotein 21	10777
SNP_A-2021522	ARPP21	cAMP regulated phosphoprotein 21	10777
SNP_A-8340671	WDR4	WD repeat domain 4	10785
SNP_A-8335052	WDR4	WD repeat domain 4	10785
SNP_A-1863242	NCKAP1	NCK associated protein 1	10787
SNP_A-8630769	NCKAP1	NCK associated protein 1	10787
SNP_A-2253116	IQGAP2	IQ motif containing GTPase activating protein 2	10788
SNP_A-8666272	IQGAP2	IQ motif containing GTPase activating protein 2	10788
SNP_A-8604519	IQGAP2	IQ motif containing GTPase activating protein 2	10788
SNP_A-8553216	IQGAP2	IQ motif containing GTPase activating protein 2	10788
SNP_A-8700565	ZNF273	zinc finger protein 273	10793
SNP_A-8610527	ADCY2	adenylate cyclase 2	108
SNP_A-8370170	ADCY2	adenylate cyclase 2	108
SNP_A-2010635	ADCY2	adenylate cyclase 2	108
SNP_A-8608111	CFTR	cystic fibrosis transmembrane conductance regulator	1080
SNP_A-8624367	2017-09-09	septin 9	10801
SNP_A-8674305	CCR9	C-C motif chemokine receptor 9	10803
SNP_A-1959327	GJB6	gap junction protein beta 6	10804
SNP_A-1905103	SDCCAG8	serologically defined colon cancer antigen 8	10806
SNP_A-1933888	CGA	glycoprotein hormones, alpha polypeptide	1081
SNP_A-8683194	WASF3	WAS protein family member 3	10810
SNP_A-8570938	WASF3	WAS protein family member 3	10810
SNP_A-8648394	SPINT3	serine peptidase inhibitor, Kunitz type 3	10816
SNP_A-8561373	FRS2	fibroblast growth factor receptor substrate 2	10818
SNP_A-8712067	FAM114A2	family with sequence similarity 114 member A2	10827
SNP_A-8497656	ALDH1L1	aldehyde dehydrogenase 1 family member L1	10840
SNP_A-8554841	PPP1R17	protein phosphatase 1 regulatory subunit 17	10842
SNP_A-8426045	PPP1R17	protein phosphatase 1 regulatory subunit 17	10842
SNP_A-8671274	PPP1R17	protein phosphatase 1 regulatory subunit 17	10842
SNP_A-8652113	PDE10A	phosphodiesterase 10A	10846
SNP_A-2267183	PDE10A	phosphodiesterase 10A	10846
SNP_A-1783033	PDE10A	phosphodiesterase 10A	10846
SNP_A-8387435	PDE10A	phosphodiesterase 10A	10846
SNP_A-2043114	PDE10A	phosphodiesterase 10A	10846
SNP_A-8655118	PDE10A	phosphodiesterase 10A	10846
SNP_A-8582580	PDE10A	phosphodiesterase 10A	10846
SNP_A-8535620	PDE10A	phosphodiesterase 10A	10846
SNP_A-8708567	PDE10A	phosphodiesterase 10A	10846
SNP_A-2009950	HPSE	heparanase	10855
SNP_A-8322279	RUVBL2	RuvB like AAA ATPase 2	10856
SNP_A-8444569	CYP46A1	cytochrome P450 family 46 subfamily A member 1	10858
SNP_A-1956028	HCP5	HLA complex P5 (non-protein coding)	10866
SNP_A-8400475	HCP5	HLA complex P5 (non-protein coding)	10866
SNP_A-2065749	HCP5	HLA complex P5 (non-protein coding)	10866
SNP_A-1913843	HCP5	HLA complex P5 (non-protein coding)	10866
SNP_A-8303792	HCP5	HLA complex P5 (non-protein coding)	10866
SNP_A-2269311	HCP5	HLA complex P5 (non-protein coding)	10866
SNP_A-8672267	HCP5	HLA complex P5 (non-protein coding)	10866
SNP_A-2260583	HCP5	HLA complex P5 (non-protein coding)	10866
SNP_A-2036273	HCP5	HLA complex P5 (non-protein coding)	10866
SNP_A-2265441	HCP5	HLA complex P5 (non-protein coding)	10866
SNP_A-1808123	HCP5	HLA complex P5 (non-protein coding)	10866
SNP_A-8452249	ME3	malic enzyme 3	10873
SNP_A-1845744	ME3	malic enzyme 3	10873
SNP_A-8444924	ME3	malic enzyme 3	10873
SNP_A-8399206	ME3	malic enzyme 3	10873
SNP_A-1918723	ME3	malic enzyme 3	10873
SNP_A-8494035	ME3	malic enzyme 3	10873
SNP_A-2078569	NMU	neuromedin U	10874
SNP_A-1885240	NMU	neuromedin U	10874
SNP_A-4246224	NMU	neuromedin U	10874
SNP_A-8512535	NPFFR2	neuropeptide FF receptor 2	10886
SNP_A-2270876	NPFFR2	neuropeptide FF receptor 2	10886
SNP_A-4224296	GPR83	G protein-coupled receptor 83	10888
SNP_A-8446943	MMP24	matrix metallopeptidase 24	10893
SNP_A-1866633	GADD45G	growth arrest and DNA damage inducible gamma	10912
SNP_A-2141402	GADD45G	growth arrest and DNA damage inducible gamma	10912
SNP_A-8673121	GADD45G	growth arrest and DNA damage inducible gamma	10912
SNP_A-8644320	EDAR	ectodysplasin A receptor	10913
SNP_A-8567241	TCERG1	transcription elongation regulator 1	10915
SNP_A-8498185	SUB1	SUB1 homolog, transcriptional regulator	10923
SNP_A-2149039	SUB1	SUB1 homolog, transcriptional regulator	10923
SNP_A-8706834	SMPDL3A	sphingomyelin phosphodiesterase acid like 3A	10924
SNP_A-2276914	SMPDL3A	sphingomyelin phosphodiesterase acid like 3A	10924
SNP_A-8337861	SMPDL3A	sphingomyelin phosphodiesterase acid like 3A	10924
SNP_A-8337862	SMPDL3A	sphingomyelin phosphodiesterase acid like 3A	10924
SNP_A-2231442	RALBP1	ralA binding protein 1	10928
SNP_A-8621525	SRSF8	serine and arginine rich splicing factor 8	10929
SNP_A-2163528	AFG3L2	AFG3 like matrix AAA peptidase subunit 2	10939
SNP_A-8431232	POP1	POP1 homolog, ribonuclease P/MRP subunit	10940
SNP_A-1856190	POP1	POP1 homolog, ribonuclease P/MRP subunit	10940
SNP_A-1913377	POP1	POP1 homolog, ribonuclease P/MRP subunit	10940
SNP_A-2228883	C11orf58	chromosome 11 open reading frame 58	10944
SNP_A-8582592	KDELR1	KDEL endoplasmic reticulum protein retention receptor 1	10945
SNP_A-8369601	PDIA5	protein disulfide isomerase family A member 5	10954
SNP_A-2217616	ERP29	endoplasmic reticulum protein 29	10961
SNP_A-8498262	CKAP4	cytoskeleton associated protein 4	10970
SNP_A-2264927	CKAP4	cytoskeleton associated protein 4	10970
SNP_A-2274508	CKAP4	cytoskeleton associated protein 4	10970
SNP_A-8465412	CKAP4	cytoskeleton associated protein 4	10970
SNP_A-2144916	CKAP4	cytoskeleton associated protein 4	10970
SNP_A-8542624	CKAP4	cytoskeleton associated protein 4	10970
SNP_A-8717058	YWHAQ	tyrosine 3-monooxygenase/tryptophan 5-monooxygenase activation protein theta	10971
SNP_A-8431537	MAPRE2	microtubule associated protein RP/EB family member 2	10982
SNP_A-8551561	MAPRE2	microtubule associated protein RP/EB family member 2	10982
SNP_A-8431536	MAPRE2	microtubule associated protein RP/EB family member 2	10982
SNP_A-8708527	CCNI	cyclin I	10983
SNP_A-4258613	ILVBL	ilvB acetolactate synthase like	10994
SNP_A-2279725	SLC27A2	solute carrier family 27 member 2	11001
SNP_A-1851040	SLC27A2	solute carrier family 27 member 2	11001
SNP_A-1886594	SPINK5	serine peptidase inhibitor, Kazal type 5	11005
SNP_A-8596062	KDELR2	KDEL endoplasmic reticulum protein retention receptor 2	11014
SNP_A-2132581	KDELR2	KDEL endoplasmic reticulum protein retention receptor 2	11014
SNP_A-4219749	IFT27	intraflagellar transport 27	11020
SNP_A-8677562	CHAT	choline O-acetyltransferase	1103
SNP_A-2137383	CHAT	choline O-acetyltransferase	1103
SNP_A-1794400	CHAT	choline O-acetyltransferase	1103
SNP_A-2270466	CHAT	choline O-acetyltransferase	1103
SNP_A-8318623	RAB31	RAB31, member RAS oncogene family	11031
SNP_A-8578102	DSTN	destrin, actin depolymerizing factor	11034
SNP_A-8378263	RIPK3	receptor interacting serine/threonine kinase 3	11035
SNP_A-2252941	GTF2A1L	general transcription factor IIA subunit 1 like	11036
SNP_A-8498648	GTF2A1L	general transcription factor IIA subunit 1 like	11036
SNP_A-2114117	PAPD7	poly(A) RNA polymerase D7, non-canonical	11044
SNP_A-1884719	SLC35D2	solute carrier family 35 member D2	11046
SNP_A-2314020	OGFR	opioid growth factor receptor	11054
SNP_A-2296155	WWP2	WW domain containing E3 ubiquitin protein ligase 2	11060
SNP_A-8331014	WWP2	WW domain containing E3 ubiquitin protein ligase 2	11060
SNP_A-1870300	RAPGEF4	Rap guanine nucleotide exchange factor 4	11069
SNP_A-4196647	RAPGEF4	Rap guanine nucleotide exchange factor 4	11069
SNP_A-8657412	RER1	retention in endoplasmic reticulum sorting receptor 1	11079
SNP_A-8717435	ESM1	endothelial cell specific molecule 1	11082
SNP_A-8571341	ESM1	endothelial cell specific molecule 1	11082
SNP_A-2162113	ESM1	endothelial cell specific molecule 1	11082
SNP_A-2250813	ESM1	endothelial cell specific molecule 1	11082
SNP_A-1851693	ESM1	endothelial cell specific molecule 1	11082
SNP_A-1981596	ESM1	endothelial cell specific molecule 1	11082
SNP_A-8388576	ESM1	endothelial cell specific molecule 1	11082
SNP_A-8509045	DIDO1	death inducer-obliterator 1	11083
SNP_A-2310471	ADAM29	ADAM metallopeptidase domain 29	11086
SNP_A-8356832	AKR1C4	aldo-keto reductase family 1 member C4	1109
SNP_A-1864037	CACFD1	calcium channel flower domain containing 1	11094
SNP_A-2138972	ADAMTS8	ADAM metallopeptidase with thrombospondin type 1 motif 8	11095
SNP_A-4270330	ADAMTS5	ADAM metallopeptidase with thrombospondin type 1 motif 5	11096
SNP_A-8342309	ADAMTS5	ADAM metallopeptidase with thrombospondin type 1 motif 5	11096
SNP_A-8505944	PRSS23	protease, serine 23	11098
SNP_A-8553155	PRSS23	protease, serine 23	11098
SNP_A-8363276	PTPN21	protein tyrosine phosphatase, non-receptor type 21	11099
SNP_A-2209207	ADCY5	adenylate cyclase 5	111
SNP_A-2211648	ADCY5	adenylate cyclase 5	111
SNP_A-2149715	ATE1	arginyltransferase 1	11101
SNP_A-4229609	ATE1	arginyltransferase 1	11101
SNP_A-1803710	ATE1	arginyltransferase 1	11101
SNP_A-2096331	PRDM7	PR/SET domain 7	11105
SNP_A-4238300	PRDM7	PR/SET domain 7	11105
SNP_A-8479997	PRDM7	PR/SET domain 7	11105
SNP_A-1892487	PRDM5	PR/SET domain 5	11107
SNP_A-2039165	PRDM5	PR/SET domain 5	11107
SNP_A-8454627	PRDM5	PR/SET domain 5	11107
SNP_A-1978743	PRDM5	PR/SET domain 5	11107
SNP_A-2205615	HIBADH	3-hydroxyisobutyrate dehydrogenase	11112
SNP_A-1863184	CIT	citron rho-interacting serine/threonine kinase	11113
SNP_A-8595783	BTN3A2	butyrophilin subfamily 3 member A2	11118
SNP_A-1892443	BTN3A1	butyrophilin subfamily 3 member A1	11119
SNP_A-8317635	FOXN3	forkhead box N3	1112
SNP_A-2259969	FOXN3	forkhead box N3	1112
SNP_A-1907209	FOXN3	forkhead box N3	1112
SNP_A-4288724	FOXN3	forkhead box N3	1112
SNP_A-2159054	FOXN3	forkhead box N3	1112
SNP_A-8649920	FOXN3	forkhead box N3	1112
SNP_A-2189600	BTN2A1	butyrophilin subfamily 2 member A1	11120
SNP_A-2286452	BTN2A1	butyrophilin subfamily 2 member A1	11120
SNP_A-8330095	PTPRT	protein tyrosine phosphatase, receptor type T	11122
SNP_A-8651511	PTPRT	protein tyrosine phosphatase, receptor type T	11122
SNP_A-1798845	PTPRT	protein tyrosine phosphatase, receptor type T	11122
SNP_A-2113837	PTPRT	protein tyrosine phosphatase, receptor type T	11122
SNP_A-1785298	PTPRT	protein tyrosine phosphatase, receptor type T	11122
SNP_A-8411795	PTPRT	protein tyrosine phosphatase, receptor type T	11122
SNP_A-8476527	PTPRT	protein tyrosine phosphatase, receptor type T	11122
SNP_A-2090490	PTPRT	protein tyrosine phosphatase, receptor type T	11122
SNP_A-2079281	PTPRT	protein tyrosine phosphatase, receptor type T	11122
SNP_A-4208885	PTPRT	protein tyrosine phosphatase, receptor type T	11122
SNP_A-8423666	PTPRT	protein tyrosine phosphatase, receptor type T	11122
SNP_A-2208554	PTPRT	protein tyrosine phosphatase, receptor type T	11122
SNP_A-8636581	PTPRT	protein tyrosine phosphatase, receptor type T	11122
SNP_A-1968421	PTPRT	protein tyrosine phosphatase, receptor type T	11122
SNP_A-1968402	PTPRT	protein tyrosine phosphatase, receptor type T	11122
SNP_A-8460924	PTPRT	protein tyrosine phosphatase, receptor type T	11122
SNP_A-2103246	PTPRT	protein tyrosine phosphatase, receptor type T	11122
SNP_A-8695586	PTPRT	protein tyrosine phosphatase, receptor type T	11122
SNP_A-8489725	PTPRT	protein tyrosine phosphatase, receptor type T	11122
SNP_A-2262626	FAF1	Fas associated factor 1	11124
SNP_A-8287966	ZWINT	ZW10 interacting kinetochore protein	11130
SNP_A-8482728	ZWINT	ZW10 interacting kinetochore protein	11130
SNP_A-8590545	ZWINT	ZW10 interacting kinetochore protein	11130
SNP_A-8480375	ZWINT	ZW10 interacting kinetochore protein	11130
SNP_A-8288228	ZWINT	ZW10 interacting kinetochore protein	11130
SNP_A-8646860	CDC42EP1	CDC42 effector protein 1	11135
SNP_A-8641755	TBC1D8	TBC1 domain family member 8	11138
SNP_A-8386195	TBC1D8	TBC1 domain family member 8	11138
SNP_A-2078490	CDC37	cell division cycle 37	11140
SNP_A-1794575	LDB3	LIM domain binding 3	11155
SNP_A-8642769	NUDT4	nudix hydrolase 4	11163
SNP_A-1793896	NUDT4	nudix hydrolase 4	11163
SNP_A-8620071	FSTL1	follistatin like 1	11167
SNP_A-8330940	ADAMTS6	ADAM metallopeptidase with thrombospondin type 1 motif 6	11174
SNP_A-1952907	ADAMTS6	ADAM metallopeptidase with thrombospondin type 1 motif 6	11174
SNP_A-8421742	ADAMTS6	ADAM metallopeptidase with thrombospondin type 1 motif 6	11174
SNP_A-8615608	BAZ1A	bromodomain adjacent to zinc finger domain 1A	11177
SNP_A-1902403	LZTS1	leucine zipper tumor suppressor 1	11178
SNP_A-4225486	MAP4K5	mitogen-activated protein kinase kinase kinase kinase 5	11183
SNP_A-8383283	CEP250	centrosomal protein 250	11190
SNP_A-8556113	SUPT16H	SPT16 homolog, facilitates chromatin remodeling subunit	11198
SNP_A-8521804	CHKB	choline kinase beta	1120
SNP_A-8598423	CHEK2	checkpoint kinase 2	11200
SNP_A-1834076	AKAP13	A-kinase anchoring protein 13	11214
SNP_A-4204339	AKAP13	A-kinase anchoring protein 13	11214
SNP_A-2038271	AKAP13	A-kinase anchoring protein 13	11214
SNP_A-2103097	AKAP13	A-kinase anchoring protein 13	11214
SNP_A-8549768	AKAP10	A-kinase anchoring protein 10	11216
SNP_A-8546446	AKAP2	A-kinase anchoring protein 2	11217
SNP_A-8462836	AKAP2	A-kinase anchoring protein 2	11217
SNP_A-2146981	AKAP2	A-kinase anchoring protein 2	11217
SNP_A-8331472	AKAP2	A-kinase anchoring protein 2	11217
SNP_A-2314123	AKAP2	A-kinase anchoring protein 2	11217
SNP_A-8642794	AKAP2	A-kinase anchoring protein 2	11217
SNP_A-8493976	DUSP10	dual specificity phosphatase 10	11221
SNP_A-1821374	DUSP10	dual specificity phosphatase 10	11221
SNP_A-2269213	MRPL3	mitochondrial ribosomal protein L3	11222
SNP_A-2242147	RPL35	ribosomal protein L35	11224
SNP_A-2290228	RASSF8	Ras association domain family member 8	11228
SNP_A-8696749	RASSF8	Ras association domain family member 8	11228
SNP_A-8307238	CHN1	chimerin 1	1123
SNP_A-8532338	SEC63	SEC63 homolog, protein translocation regulator	11231
SNP_A-8541964	EGLN2	egl-9 family hypoxia inducible factor 2	112398
SNP_A-4235856	EGLN3	egl-9 family hypoxia inducible factor 3	112399
SNP_A-8486922	EGLN3	egl-9 family hypoxia inducible factor 3	112399
SNP_A-8681563	EGLN3	egl-9 family hypoxia inducible factor 3	112399
[truncated: 14,137 more rows]

## Sheet: WebGestaltR-unmap SNPs
Supplementary Table S5-2. List of 7 103 SNPs in the best model not mapped by WEB-based GEne SeT AnaLysis Toolkit.
SNP_A-2005859
SNP_A-2194699
SNP_A-8516784
SNP_A-2010585
SNP_A-2010352
SNP_A-2010323
SNP_A-8557853
SNP_A-4203347
SNP_A-8485730
SNP_A-4298899
SNP_A-2115059
SNP_A-8560752
SNP_A-8366443
SNP_A-8639543
SNP_A-8622932
SNP_A-2238052
SNP_A-8416468
SNP_A-2198797
SNP_A-8432722
SNP_A-8445105
SNP_A-1962449
SNP_A-8551336
SNP_A-8352406
SNP_A-1786592
SNP_A-2276790
SNP_A-1931310
SNP_A-1903543
SNP_A-1934895
SNP_A-8625199
SNP_A-8644884
SNP_A-1964871
SNP_A-1864370
SNP_A-8682700
SNP_A-8460630
SNP_A-4244844
SNP_A-8518913
SNP_A-8530544
SNP_A-8483188
SNP_A-2279143
SNP_A-2288323
SNP_A-8638012
SNP_A-8369962
SNP_A-8458752
SNP_A-8691539
SNP_A-8688888
SNP_A-8511318
SNP_A-8559582
SNP_A-4295676
SNP_A-2257208
SNP_A-8583569
SNP_A-8363930
SNP_A-2082540
SNP_A-8354630
SNP_A-2193295
SNP_A-2312565
SNP_A-8443746
SNP_A-8549871
SNP_A-2035377
SNP_A-8424466
SNP_A-8460589
SNP_A-8711084
SNP_A-8691683
SNP_A-1999336
SNP_A-1818667
SNP_A-8643819
SNP_A-4277032
SNP_A-2156414
SNP_A-2243602
SNP_A-4253483
SNP_A-8319220
SNP_A-8702888
SNP_A-8650291
SNP_A-1899346
SNP_A-8368491
SNP_A-2041716
SNP_A-8294046
SNP_A-8360818
SNP_A-8448683
SNP_A-8592492
SNP_A-8631759
SNP_A-8604555
SNP_A-8572583
SNP_A-2050289
SNP_A-8408785
SNP_A-2165662
SNP_A-8531229
SNP_A-1784431
SNP_A-1895862
SNP_A-2220321
SNP_A-8317481
SNP_A-8445023
SNP_A-4304034
SNP_A-8650117
SNP_A-8421802
SNP_A-1784284
SNP_A-1933488
SNP_A-2048522
SNP_A-8570401
SNP_A-8633125
SNP_A-4250143
SNP_A-8384507
SNP_A-8337190
SNP_A-8705840
SNP_A-8626368
SNP_A-4221821
SNP_A-8656603
SNP_A-8309883
SNP_A-2020931
SNP_A-8492968
SNP_A-8598976
SNP_A-2020971
SNP_A-8570218
SNP_A-4227141
SNP_A-8497799
SNP_A-2024433
SNP_A-8344710
SNP_A-2022377
SNP_A-1839007
SNP_A-2022687
SNP_A-2022733
SNP_A-8460521
SNP_A-1841015
SNP_A-2022882
SNP_A-8287283
SNP_A-8309502
SNP_A-8412812
SNP_A-1943979
SNP_A-2233168
SNP_A-1815614
SNP_A-8374992
SNP_A-8564793
SNP_A-2081653
SNP_A-8332206
SNP_A-2095065
SNP_A-2090289
SNP_A-2049809
SNP_A-8464063
SNP_A-8414618
SNP_A-8499633
SNP_A-8656222
SNP_A-8466322
SNP_A-2055837
SNP_A-1847062
SNP_A-1932921
SNP_A-4249966
SNP_A-2311827
SNP_A-8555548
SNP_A-8323649
SNP_A-8430757
SNP_A-8494263
SNP_A-8506761
SNP_A-1825522
SNP_A-8427675
SNP_A-8508193
SNP_A-8308199
SNP_A-2217460
SNP_A-2217480
SNP_A-8442014
SNP_A-4248034
SNP_A-8543138
SNP_A-2095784
SNP_A-2229692
SNP_A-1954270
SNP_A-4243947
SNP_A-2073784
SNP_A-8383177
SNP_A-1780400
SNP_A-8355306
SNP_A-1837109
SNP_A-8363837
SNP_A-4198612
SNP_A-1843673
SNP_A-4196085
SNP_A-2068779
SNP_A-2205088
SNP_A-1824717
SNP_A-2264628
SNP_A-1914026
SNP_A-8345689
SNP_A-2267763
SNP_A-4232437
SNP_A-8682224
SNP_A-2307764
SNP_A-2069669
SNP_A-1914025
SNP_A-8475861
SNP_A-4202791
SNP_A-1912198
SNP_A-4237913
SNP_A-2272354
SNP_A-2272474
SNP_A-2000154
SNP_A-8381608
SNP_A-8509898
SNP_A-2282620
SNP_A-8591569
SNP_A-2047626
SNP_A-8492935
SNP_A-8435155
SNP_A-8697895
SNP_A-2273087
SNP_A-2202624
SNP_A-8382273
SNP_A-8534815
SNP_A-2288046
SNP_A-8679448
SNP_A-8673449
SNP_A-8314402
SNP_A-8421990
SNP_A-1875545
SNP_A-8349881
SNP_A-2220486
SNP_A-8694195
SNP_A-8541594
SNP_A-8303176
SNP_A-8661452
SNP_A-2169276
SNP_A-8407602
SNP_A-2276185
SNP_A-8561787
SNP_A-4234873
SNP_A-8599926
SNP_A-8428832
SNP_A-8688441
SNP_A-8409887
SNP_A-8644508
SNP_A-8476204
SNP_A-8699737
SNP_A-2033277
SNP_A-2127748
SNP_A-8546828
SNP_A-8594586
SNP_A-2173510
SNP_A-8547254
SNP_A-8435686
SNP_A-1858040
SNP_A-8321463
SNP_A-2209847
SNP_A-8428089
SNP_A-1821837
SNP_A-8443291
SNP_A-1892614
SNP_A-1892769
SNP_A-8367988
SNP_A-8611399
SNP_A-4203605
SNP_A-2123133
SNP_A-8637253
SNP_A-8595054
SNP_A-8386447
SNP_A-1832830
SNP_A-2157131
SNP_A-8323993
SNP_A-1924073
SNP_A-8507445
SNP_A-4259565
SNP_A-8625140
SNP_A-8461946
SNP_A-8398553
SNP_A-8626554
SNP_A-8556905
SNP_A-8594415
SNP_A-8696725
SNP_A-8533922
SNP_A-8675166
SNP_A-8637258
SNP_A-4251213
SNP_A-8573908
SNP_A-8712524
SNP_A-8295719
SNP_A-8714899
SNP_A-2305005
SNP_A-8517148
SNP_A-2139161
SNP_A-8472658
SNP_A-8522294
SNP_A-8642830
SNP_A-4261975
SNP_A-8330173
SNP_A-1908849
SNP_A-8538471
SNP_A-8552187
SNP_A-8300589
SNP_A-8671932
SNP_A-8682618
SNP_A-8632604
SNP_A-1927007
SNP_A-8554184
SNP_A-4193431
SNP_A-8577768
SNP_A-2116601
SNP_A-1968153
SNP_A-8689041
SNP_A-2314941
SNP_A-8489100
SNP_A-1886075
SNP_A-2072588
SNP_A-8393268
SNP_A-4255133
SNP_A-8448838
SNP_A-8439762
SNP_A-8528029
SNP_A-8579471
SNP_A-8377095
SNP_A-8579830
SNP_A-2242808
SNP_A-1969940
SNP_A-8579859
SNP_A-8563779
SNP_A-2078859
SNP_A-1970151
SNP_A-8417203
SNP_A-2046694
SNP_A-8415085
SNP_A-8424774
SNP_A-8431508
SNP_A-2056743
SNP_A-8703517
SNP_A-4221873
SNP_A-8467697
SNP_A-8579629
SNP_A-8380375
SNP_A-8326866
SNP_A-8374493
SNP_A-8512235
SNP_A-8609998
SNP_A-1834340
SNP_A-8680729
SNP_A-1934936
SNP_A-8546023
SNP_A-8683844
SNP_A-4218851
SNP_A-1958933
SNP_A-8620147
SNP_A-8440766
SNP_A-2163623
SNP_A-8300733
SNP_A-8475741
SNP_A-8526752
SNP_A-8568761
SNP_A-1783001
SNP_A-8309443
SNP_A-8612946
SNP_A-8504314
SNP_A-8516270
SNP_A-1907400
SNP_A-2072986
SNP_A-8322690
SNP_A-8717405
SNP_A-8682057
SNP_A-8590256
SNP_A-8472875
SNP_A-8501923
SNP_A-8392825
SNP_A-8623143
SNP_A-2168744
SNP_A-1813376
SNP_A-8542830
SNP_A-2233509
SNP_A-1956568
SNP_A-1785045
SNP_A-2281724
SNP_A-1887555
SNP_A-8711728
SNP_A-8481605
SNP_A-2306975
SNP_A-2061393
SNP_A-2045253
SNP_A-2071326
SNP_A-8377830
SNP_A-8498337
SNP_A-8565608
SNP_A-8310676
SNP_A-8672782
SNP_A-8596393
SNP_A-8663296
SNP_A-8371624
SNP_A-8702344
SNP_A-8475617
SNP_A-8587312
SNP_A-1979434
SNP_A-8481713
SNP_A-2182681
SNP_A-8663240
SNP_A-8516374
SNP_A-8632033
SNP_A-8424888
SNP_A-2063794
SNP_A-8459840
SNP_A-2107660
SNP_A-8522030
SNP_A-8627440
SNP_A-8309411
SNP_A-1902802
SNP_A-2207500
SNP_A-8545477
SNP_A-8409875
SNP_A-8594080
SNP_A-1789926
SNP_A-8428999
SNP_A-2075397
SNP_A-1954522
SNP_A-2224778
SNP_A-2168462
SNP_A-4268149
SNP_A-8400188
SNP_A-8665883
SNP_A-8413422
SNP_A-8616137
SNP_A-8614402
SNP_A-8354257
SNP_A-8552802
SNP_A-8423546
SNP_A-2202836
SNP_A-8521260
SNP_A-2021554
SNP_A-2263202
SNP_A-1983382
SNP_A-8589202
SNP_A-2212647
SNP_A-1791456
SNP_A-1852613
SNP_A-4259330
SNP_A-4245536
SNP_A-2033635
SNP_A-4286504
SNP_A-2242840
SNP_A-2029988
SNP_A-8444166
SNP_A-1820106
SNP_A-1828175
SNP_A-8623274
SNP_A-1984860
SNP_A-4203134
SNP_A-2140573
SNP_A-8446500
SNP_A-1984937
SNP_A-8666657
SNP_A-2276681
SNP_A-2000721
SNP_A-2203925
SNP_A-8562318
SNP_A-2291684
SNP_A-2226369
SNP_A-8470215
SNP_A-2196406
SNP_A-1920073
SNP_A-8390113
SNP_A-1792480
SNP_A-8428998
SNP_A-1944507
SNP_A-8444311
SNP_A-8652711
SNP_A-8363239
SNP_A-1792242
SNP_A-4265903
SNP_A-8714633
SNP_A-8443983
SNP_A-1849666
SNP_A-8486789
SNP_A-8693889
SNP_A-8376245
SNP_A-8441527
SNP_A-8594175
SNP_A-8449044
SNP_A-8606718
SNP_A-2192812
SNP_A-8490370
SNP_A-8710781
SNP_A-1858965
SNP_A-1835964
SNP_A-2224222
SNP_A-8647774
SNP_A-2085269
SNP_A-2196421
SNP_A-8349749
SNP_A-8624084
SNP_A-8318789
SNP_A-4212404
SNP_A-1919576
SNP_A-8670364
SNP_A-8606736
SNP_A-1844020
SNP_A-8705749
SNP_A-8531214
SNP_A-1872655
SNP_A-4212439
SNP_A-8409207
SNP_A-2064676
SNP_A-1854228
SNP_A-8401997
SNP_A-8627100
SNP_A-8448848
SNP_A-8398649
SNP_A-8565553
SNP_A-8469862
SNP_A-8661382
SNP_A-8714752
SNP_A-8455322
SNP_A-1954976
SNP_A-4260760
SNP_A-8473162
SNP_A-8448939
SNP_A-8433958
SNP_A-1901164
SNP_A-8535171
SNP_A-8678922
SNP_A-1812860
SNP_A-2164721
SNP_A-8378401
SNP_A-2083160
SNP_A-2111658
SNP_A-8679135
SNP_A-4220871
SNP_A-2247407
SNP_A-4258285
SNP_A-2272805
SNP_A-2177761
SNP_A-8637373
SNP_A-2006097
SNP_A-1961846
SNP_A-4141855
SNP_A-8334711
SNP_A-2031351
SNP_A-8459750
SNP_A-8602799
SNP_A-2218518
SNP_A-8592938
SNP_A-1950566
SNP_A-1844197
SNP_A-8508609
SNP_A-2160066
SNP_A-4276302
SNP_A-2021333
SNP_A-4207845
SNP_A-4241667
SNP_A-4207849
SNP_A-1835482
SNP_A-8573102
SNP_A-8548804
SNP_A-2006108
SNP_A-8573171
SNP_A-2184015
SNP_A-1961908
SNP_A-2277549
SNP_A-1948421
SNP_A-8547126
SNP_A-8573416
SNP_A-1846715
SNP_A-8449636
SNP_A-4261685
SNP_A-8432011
SNP_A-8293003
SNP_A-8573824
SNP_A-1962015
SNP_A-1962016
SNP_A-4235812
SNP_A-2046239
SNP_A-8563936
SNP_A-4296483
SNP_A-8593172
SNP_A-8353809
SNP_A-4272843
SNP_A-8623970
SNP_A-8648628
SNP_A-1926385
SNP_A-2208187
SNP_A-8457784
SNP_A-8615010
SNP_A-1887022
SNP_A-8572507
SNP_A-1940256
SNP_A-4193678
SNP_A-2237409
SNP_A-8371370
SNP_A-8406883
SNP_A-1786047
SNP_A-8423691
SNP_A-4261755
SNP_A-8483375
SNP_A-4199735
SNP_A-8543200
SNP_A-8476874
SNP_A-1962263
SNP_A-2230358
SNP_A-8299269
SNP_A-8702480
SNP_A-1962283
SNP_A-8436692
SNP_A-2241013
SNP_A-4216783
SNP_A-8386192
SNP_A-8685480
SNP_A-2150210
SNP_A-8526085
SNP_A-2256435
SNP_A-8572563
SNP_A-8572564
SNP_A-4293421
SNP_A-2284085
SNP_A-4194904
SNP_A-8371002
SNP_A-2153395
SNP_A-2237201
SNP_A-2047469
SNP_A-4261791
SNP_A-8567215
SNP_A-8334997
SNP_A-8518702
SNP_A-8573744
SNP_A-8344445
SNP_A-2237044
SNP_A-8691474
SNP_A-8573745
SNP_A-2188611
SNP_A-8573746
SNP_A-8589178
SNP_A-8564310
SNP_A-2308103
SNP_A-4207946
SNP_A-8362534
SNP_A-8573756
SNP_A-2145333
SNP_A-8712286
SNP_A-8485464
SNP_A-8484204
SNP_A-8293511
SNP_A-8381928
SNP_A-2288543
SNP_A-1931283
SNP_A-8280127
SNP_A-8573285
SNP_A-8327406
SNP_A-2277751
SNP_A-8478224
SNP_A-4284970
SNP_A-2154332
SNP_A-2229453
SNP_A-8527753
SNP_A-2021532
SNP_A-8573315
SNP_A-2272041
SNP_A-4207988
SNP_A-4222897
SNP_A-2251759
SNP_A-1962678
SNP_A-2153293
SNP_A-8685939
SNP_A-8458957
SNP_A-1962692
SNP_A-2078980
SNP_A-8564859
SNP_A-8503827
SNP_A-8572831
SNP_A-8572832
SNP_A-2296675
SNP_A-8573361
SNP_A-8540389
SNP_A-4238678
SNP_A-8455191
SNP_A-2263458
SNP_A-1861248
SNP_A-2219318
SNP_A-1962950
SNP_A-2085760
SNP_A-8641865
SNP_A-1832491
SNP_A-8360692
SNP_A-4296154
SNP_A-1882208
SNP_A-8520895
SNP_A-8573007
SNP_A-4225165
SNP_A-2161865
SNP_A-8602431
SNP_A-8378452
SNP_A-1896621
SNP_A-8517837
SNP_A-2265062
SNP_A-1863805
SNP_A-8572411
SNP_A-2211604
SNP_A-8449342
SNP_A-8572420
SNP_A-8312756
SNP_A-2145041
SNP_A-1842900
SNP_A-2306106
SNP_A-1815321
SNP_A-8403138
SNP_A-8453479
SNP_A-8574083
SNP_A-8478509
SNP_A-8512432
SNP_A-8307669
SNP_A-2101505
SNP_A-1895134
SNP_A-8574184
SNP_A-8473114
SNP_A-8447895
SNP_A-8607089
SNP_A-2093283
SNP_A-1963271
SNP_A-1859717
SNP_A-8377233
SNP_A-2081539
SNP_A-8320467
SNP_A-8430970
SNP_A-8579924
SNP_A-8610302
SNP_A-8535895
SNP_A-8393643
SNP_A-8697645
SNP_A-8645862
SNP_A-8359125
SNP_A-8428565
SNP_A-1846004
SNP_A-2265594
SNP_A-1931225
SNP_A-8596452
SNP_A-8527621
SNP_A-2197951
SNP_A-8297815
SNP_A-2303563
SNP_A-2168794
SNP_A-8558776
SNP_A-8575086
SNP_A-1854435
SNP_A-8352682
SNP_A-8296590
SNP_A-4261977
SNP_A-1840102
SNP_A-8631530
SNP_A-8508401
SNP_A-1963483
SNP_A-1941356
SNP_A-2226008
SNP_A-1866170
SNP_A-8613512
SNP_A-8387332
SNP_A-4279675
SNP_A-8436666
SNP_A-1905002
SNP_A-4295533
SNP_A-1894997
SNP_A-8571905
SNP_A-8417248
SNP_A-8322656
SNP_A-8605844
SNP_A-1963508
SNP_A-2203878
SNP_A-8347436
SNP_A-8609575
SNP_A-8646908
SNP_A-8559288
SNP_A-8596851
SNP_A-2218371
SNP_A-8298101
SNP_A-8591825
SNP_A-2234280
SNP_A-1947185
SNP_A-1942824
SNP_A-8689310
SNP_A-8575727
SNP_A-8575741
SNP_A-8316808
SNP_A-1858053
SNP_A-4262006
SNP_A-2080804
SNP_A-1837462
SNP_A-2274947
SNP_A-4294452
SNP_A-2029739
SNP_A-8616699
SNP_A-1926983
SNP_A-8644205
SNP_A-4282997
SNP_A-2057114
SNP_A-8406478
SNP_A-1963800
SNP_A-2052787
SNP_A-2032641
SNP_A-2266417
SNP_A-8485586
SNP_A-8431671
SNP_A-2059146
SNP_A-8635870
SNP_A-8347262
SNP_A-2234345
SNP_A-8305212
SNP_A-2071845
SNP_A-8561082
SNP_A-2154850
SNP_A-1923049
SNP_A-8503555
SNP_A-2166789
SNP_A-2116108
SNP_A-1939616
SNP_A-1897594
SNP_A-8576467
SNP_A-2134520
SNP_A-2148060
SNP_A-2083355
SNP_A-8533721
SNP_A-2051227
SNP_A-2205298
SNP_A-4252638
SNP_A-8298473
SNP_A-8702660
SNP_A-8408263
SNP_A-8576478
SNP_A-8613463
SNP_A-1963903
SNP_A-8576502
SNP_A-8468142
SNP_A-4208191
SNP_A-2071955
SNP_A-8450174
SNP_A-4225637
SNP_A-8496332
SNP_A-1964030
SNP_A-8353635
SNP_A-2068738
SNP_A-1920208
SNP_A-4283183
SNP_A-8680862
SNP_A-8331180
SNP_A-2216762
SNP_A-8313638
SNP_A-2215679
SNP_A-8587810
SNP_A-1801468
SNP_A-4281322
SNP_A-8641205
SNP_A-8523248
SNP_A-8575947
SNP_A-8488048
SNP_A-8546017
SNP_A-8576069
SNP_A-8701023
SNP_A-8507081
SNP_A-2096443
SNP_A-8576079
SNP_A-2310843
SNP_A-8674833
SNP_A-8495367
SNP_A-2107723
SNP_A-8440606
SNP_A-1964393
SNP_A-8487610
SNP_A-8554458
SNP_A-2289388
SNP_A-1905244
SNP_A-8594145
SNP_A-8366293
SNP_A-8366455
SNP_A-8648003
SNP_A-4276084
SNP_A-4228292
SNP_A-8422808
SNP_A-4299136
SNP_A-8556154
SNP_A-2028836
SNP_A-2182663
SNP_A-2081789
SNP_A-2164702
SNP_A-1956291
SNP_A-8499746
SNP_A-2258597
SNP_A-4278770
SNP_A-4240283
SNP_A-4258031
SNP_A-2151328
SNP_A-8365192
SNP_A-2006686
SNP_A-8313757
SNP_A-2143843
SNP_A-4250910
SNP_A-1822293
SNP_A-4251942
SNP_A-2262986
SNP_A-2167195
SNP_A-8549223
SNP_A-1888295
SNP_A-2039248
SNP_A-8471430
SNP_A-4269039
SNP_A-8437927
SNP_A-8296513
SNP_A-2263172
SNP_A-8436950
SNP_A-8350573
SNP_A-8555445
SNP_A-8588886
SNP_A-4269040
SNP_A-4273776
SNP_A-8401673
SNP_A-1964937
SNP_A-2194742
SNP_A-1899607
SNP_A-8624224
SNP_A-8648000
SNP_A-2292962
SNP_A-2220421
SNP_A-1796018
SNP_A-8576276
SNP_A-8504575
SNP_A-8346581
SNP_A-8406368
SNP_A-1965070
SNP_A-8576296
SNP_A-8655669
SNP_A-4262260
SNP_A-1965085
SNP_A-8520777
SNP_A-1816098
SNP_A-1965099
SNP_A-8396278
SNP_A-1805351
SNP_A-8523102
SNP_A-8487696
SNP_A-4291220
SNP_A-8574046
SNP_A-1950647
SNP_A-2025012
SNP_A-8488982
SNP_A-8485972
SNP_A-8427777
SNP_A-8496746
SNP_A-1965227
SNP_A-1853423
SNP_A-8465969
SNP_A-8500518
SNP_A-1965251
SNP_A-4208394
SNP_A-8388368
SNP_A-8395031
SNP_A-2032543
SNP_A-8367542
SNP_A-8398040
SNP_A-1901638
SNP_A-2116001
SNP_A-1925964
SNP_A-8363778
SNP_A-2311008
SNP_A-8508970
SNP_A-8593825
SNP_A-1789095
SNP_A-8574288
SNP_A-4197342
SNP_A-8574289
SNP_A-1965430
SNP_A-1905144
SNP_A-8449644
SNP_A-1886361
SNP_A-8551098
SNP_A-8494846
SNP_A-1955270
SNP_A-4226730
SNP_A-1807804
SNP_A-8295200
SNP_A-8636414
SNP_A-4262322
SNP_A-8414296
SNP_A-8337891
SNP_A-8525699
SNP_A-2181770
SNP_A-1909072
SNP_A-8426393
SNP_A-1965496
SNP_A-8576184
SNP_A-8322097
SNP_A-4277143
SNP_A-8546424
SNP_A-1824820
SNP_A-8423966
SNP_A-2137591
SNP_A-8477665
SNP_A-8702692
SNP_A-1830572
SNP_A-8311641
SNP_A-8469379
SNP_A-4262356
SNP_A-1965700
SNP_A-2107646
SNP_A-2230554
SNP_A-8710738
SNP_A-4262378
SNP_A-8448799
SNP_A-8303079
SNP_A-4206707
SNP_A-2115125
SNP_A-2307044
SNP_A-4216613
SNP_A-8549004
SNP_A-2234038
SNP_A-8680187
SNP_A-8703591
SNP_A-2250174
SNP_A-8588072
SNP_A-4231938
SNP_A-8395327
SNP_A-1931019
SNP_A-8417743
SNP_A-8296770
SNP_A-8333526
SNP_A-8437527
SNP_A-2214934
SNP_A-8500440
SNP_A-8607569
SNP_A-8694908
SNP_A-1868948
SNP_A-2229534
SNP_A-4290813
SNP_A-2158520
SNP_A-8704260
SNP_A-4218245
SNP_A-1920081
SNP_A-8461863
SNP_A-4198012
SNP_A-1965943
SNP_A-1827156
SNP_A-8575251
SNP_A-4226244
SNP_A-2298633
SNP_A-1965968
SNP_A-4201285
SNP_A-1866227
SNP_A-8486744
SNP_A-1965981
SNP_A-8630623
SNP_A-8533985
SNP_A-1966075
SNP_A-8547490
SNP_A-8656531
SNP_A-8424442
SNP_A-8576894
SNP_A-2277032
SNP_A-8385822
SNP_A-2153627
SNP_A-8527601
SNP_A-8503100
SNP_A-1781494
SNP_A-8328940
SNP_A-8359858
SNP_A-1818821
SNP_A-2108944
SNP_A-2218580
SNP_A-8587985
SNP_A-8484172
SNP_A-8333821
SNP_A-4256004
SNP_A-1870423
SNP_A-1827409
SNP_A-8434599
SNP_A-8409992
SNP_A-2218891
SNP_A-1960887
SNP_A-2202880
SNP_A-4276387
SNP_A-1947311
SNP_A-2091191
SNP_A-2311253
SNP_A-2006958
SNP_A-8319123
SNP_A-8694356
SNP_A-4249427
SNP_A-8328135
SNP_A-8293601
SNP_A-8382182
SNP_A-2113998
SNP_A-1846486
SNP_A-4204740
SNP_A-1966856
SNP_A-8577850
SNP_A-2281080
SNP_A-4296503
SNP_A-8577906
SNP_A-8555487
SNP_A-8477045
SNP_A-8517659
SNP_A-8403971
SNP_A-8476531
SNP_A-8525984
SNP_A-8640433
SNP_A-2007025
SNP_A-1917474
SNP_A-8442481
SNP_A-1792547
SNP_A-8563925
SNP_A-4275004
SNP_A-8682011
SNP_A-8578044
SNP_A-2174368
SNP_A-8380613
SNP_A-8598318
SNP_A-4269083
SNP_A-1967050
SNP_A-2179540
SNP_A-8412162
SNP_A-1888380
SNP_A-4284636
SNP_A-2239594
SNP_A-4283416
SNP_A-8699745
SNP_A-4262593
SNP_A-2308404
SNP_A-8716615
SNP_A-4224670
SNP_A-8602032
SNP_A-8591351
SNP_A-8516674
SNP_A-8484974
SNP_A-8410734
SNP_A-8516690
SNP_A-1932647
SNP_A-8414899
SNP_A-8679783
SNP_A-2298140
SNP_A-8418304
SNP_A-2025780
SNP_A-1888241
SNP_A-8716543
SNP_A-1820226
SNP_A-2114246
SNP_A-8499843
SNP_A-2115104
SNP_A-4206837
SNP_A-2097817
SNP_A-8512750
SNP_A-8432593
SNP_A-2036484
SNP_A-1790682
SNP_A-2217391
SNP_A-2049400
SNP_A-8435633
SNP_A-2164457
SNP_A-1971350
SNP_A-1861127
SNP_A-8672273
SNP_A-1843083
SNP_A-8523851
SNP_A-1863751
SNP_A-8415218
SNP_A-8618079
SNP_A-8618082
SNP_A-1872560
SNP_A-1971367
SNP_A-8618087
SNP_A-2243918
SNP_A-8336227
SNP_A-8516514
SNP_A-8599111
SNP_A-1842914
SNP_A-8618236
SNP_A-4209262
SNP_A-4284438
SNP_A-1816142
SNP_A-4209264
SNP_A-2070774
SNP_A-8566046
SNP_A-8618441
SNP_A-1879057
SNP_A-8431233
SNP_A-8540203
SNP_A-8634021
SNP_A-1971507
SNP_A-2227212
SNP_A-4248650
SNP_A-2206442
SNP_A-8327290
SNP_A-2202551
SNP_A-8397140
SNP_A-2147154
SNP_A-8609857
SNP_A-1971535
SNP_A-8345011
SNP_A-2296629
SNP_A-2143460
SNP_A-1811411
SNP_A-8612873
SNP_A-1893529
SNP_A-8512613
SNP_A-8617253
SNP_A-1952673
SNP_A-8706584
SNP_A-2227457
SNP_A-8537341
SNP_A-8555293
SNP_A-1829308
SNP_A-2091777
SNP_A-2179681
SNP_A-8280003
SNP_A-8601773
SNP_A-8408266
SNP_A-8696598
SNP_A-8617514
SNP_A-8294703
SNP_A-8514916
SNP_A-1971973
SNP_A-1880413
SNP_A-8472177
SNP_A-8303183
SNP_A-8368630
SNP_A-8326319
SNP_A-8347943
SNP_A-2243903
SNP_A-2105643
SNP_A-2227611
SNP_A-2214435
SNP_A-8385361
SNP_A-8375129
SNP_A-1812271
SNP_A-8705581
SNP_A-8590604
SNP_A-8510631
SNP_A-8549412
SNP_A-8337029
SNP_A-1911664
SNP_A-8467268
SNP_A-1895961
SNP_A-4247123
SNP_A-2300582
SNP_A-8520051
SNP_A-8589988
SNP_A-1972098
SNP_A-1972120
SNP_A-8347873
SNP_A-8348165
SNP_A-2008560
SNP_A-2245522
SNP_A-8300177
SNP_A-8571257
SNP_A-2311303
SNP_A-1890868
SNP_A-2050480
SNP_A-8299821
SNP_A-2217689
SNP_A-1797234
SNP_A-1803668
SNP_A-8709072
SNP_A-8617988
SNP_A-8708823
SNP_A-4253042
SNP_A-2164317
SNP_A-8357853
SNP_A-4257521
SNP_A-8403284
SNP_A-8661258
SNP_A-8444232
SNP_A-2085552
SNP_A-8701691
SNP_A-2284826
SNP_A-1810211
SNP_A-8494754
SNP_A-1829330
SNP_A-2283648
SNP_A-8513283
SNP_A-8489247
SNP_A-1849679
SNP_A-8700252
SNP_A-1901613
SNP_A-2155571
SNP_A-2196333
SNP_A-2048953
SNP_A-8527369
SNP_A-8396890
SNP_A-8385809
SNP_A-8299522
SNP_A-8634423
SNP_A-8542915
SNP_A-2121115
SNP_A-4237626
SNP_A-2008685
SNP_A-8392832
SNP_A-8391708
SNP_A-8551226
SNP_A-8425841
SNP_A-8617164
SNP_A-4269323
SNP_A-1829348
SNP_A-8475838
SNP_A-4223945
SNP_A-8349284
SNP_A-8617292
SNP_A-2080755
SNP_A-8595306
SNP_A-8706707
SNP_A-1793525
SNP_A-8561383
SNP_A-2308577
SNP_A-8658775
SNP_A-1973016
SNP_A-1931202
SNP_A-1923439
SNP_A-8326516
SNP_A-2047746
SNP_A-8414554
SNP_A-8303002
SNP_A-8528554
SNP_A-8568712
SNP_A-2310542
SNP_A-8544485
SNP_A-2185723
SNP_A-8558055
SNP_A-8596973
SNP_A-8440557
SNP_A-8618285
SNP_A-1893846
SNP_A-2287216
SNP_A-8546131
SNP_A-1849675
SNP_A-1862961
SNP_A-2103642
SNP_A-2021667
SNP_A-8470235
SNP_A-2255046
SNP_A-4295028
SNP_A-1867476
SNP_A-8388889
SNP_A-8677813
SNP_A-2216907
SNP_A-4219725
SNP_A-2057137
SNP_A-8414429
SNP_A-1873546
SNP_A-1929347
SNP_A-8620164
SNP_A-8460724
SNP_A-1973274
SNP_A-8620169
SNP_A-8330642
SNP_A-8375094
SNP_A-2008843
SNP_A-2201492
SNP_A-8682082
SNP_A-8416198
SNP_A-8620191
SNP_A-8562622
SNP_A-4301308
SNP_A-8634703
SNP_A-8683629
SNP_A-8373907
SNP_A-2111600
SNP_A-8713906
SNP_A-8313787
SNP_A-8500885
SNP_A-1938254
SNP_A-1908616
SNP_A-2170874
SNP_A-8682126
SNP_A-8497478
SNP_A-4198804
SNP_A-1824316
SNP_A-8627943
SNP_A-8474836
SNP_A-8688162
SNP_A-2141821
SNP_A-8406064
SNP_A-8618514
SNP_A-4209573
SNP_A-1973444
SNP_A-2082533
SNP_A-8392667
SNP_A-1973503
SNP_A-8651258
SNP_A-8348527
SNP_A-8381683
SNP_A-8355956
SNP_A-1973520
SNP_A-1973525
SNP_A-8484893
SNP_A-8463868
SNP_A-2225324
SNP_A-1891697
SNP_A-4236835
SNP_A-8361943
SNP_A-2166057
SNP_A-1815517
SNP_A-8530779
SNP_A-1884420
SNP_A-8618748
SNP_A-8498762
SNP_A-4291307
SNP_A-8518358
SNP_A-8308080
SNP_A-2101984
SNP_A-2226703
SNP_A-1860207
SNP_A-4236689
SNP_A-8645169
SNP_A-4278359
SNP_A-8525744
SNP_A-8375318
SNP_A-8373797
SNP_A-8460583
SNP_A-8325185
SNP_A-8334236
SNP_A-4277216
SNP_A-2008949
SNP_A-8642040
SNP_A-8299915
SNP_A-2021704
SNP_A-8307363
SNP_A-8546954
SNP_A-8489804
SNP_A-4195614
SNP_A-8681673
SNP_A-8448420
SNP_A-8334520
SNP_A-8386460
SNP_A-1845247
SNP_A-1845736
SNP_A-8373281
SNP_A-1974091
SNP_A-1974094
SNP_A-1849370
SNP_A-2077312
SNP_A-4285044
SNP_A-8558455
SNP_A-8518001
SNP_A-2113216
SNP_A-4207297
SNP_A-2249546
SNP_A-1951163
SNP_A-2009105
SNP_A-2243770
SNP_A-1812937
SNP_A-4236202
SNP_A-8586102
SNP_A-8622283
SNP_A-2304692
SNP_A-1815913
SNP_A-8412911
SNP_A-8703417
SNP_A-1815559
SNP_A-4192556
SNP_A-8675212
SNP_A-8618667
SNP_A-8383392
SNP_A-8409686
SNP_A-8524047
SNP_A-2217032
SNP_A-8331783
SNP_A-8639484
SNP_A-1813990
SNP_A-2009195
SNP_A-8708219
SNP_A-8689171
SNP_A-2047095
SNP_A-8608732
SNP_A-8315255
SNP_A-8493135
SNP_A-8351493
SNP_A-4239417
SNP_A-2024125
SNP_A-8327386
SNP_A-2137249
SNP_A-2207374
SNP_A-4252595
SNP_A-2313634
SNP_A-2009220
SNP_A-8619536
SNP_A-1974818
SNP_A-8658849
SNP_A-8528353
SNP_A-2179661
SNP_A-2081963
SNP_A-1974868
SNP_A-1974869
SNP_A-8619665
SNP_A-1843762
SNP_A-2208580
SNP_A-8661260
SNP_A-8389994
SNP_A-8691476
SNP_A-8623719
SNP_A-4257722
SNP_A-1974890
SNP_A-2117243
SNP_A-8619680
SNP_A-8358546
SNP_A-1954747
SNP_A-2087787
SNP_A-8402424
SNP_A-8358478
SNP_A-2190512
SNP_A-8653073
SNP_A-8493240
SNP_A-8488585
SNP_A-8520264
SNP_A-8543397
SNP_A-8562044
SNP_A-4258840
SNP_A-4301414
SNP_A-8443577
SNP_A-8570386
SNP_A-4234359
SNP_A-8373319
SNP_A-8550410
SNP_A-1930978
SNP_A-8650110
SNP_A-8569559
SNP_A-4259070
SNP_A-2150960
SNP_A-2080866
SNP_A-8566057
SNP_A-8430988
SNP_A-8404003
SNP_A-4231193
SNP_A-1788471
SNP_A-8620516
SNP_A-2057502
SNP_A-2122745
SNP_A-8701175
SNP_A-8680962
SNP_A-8484731
SNP_A-8658751
SNP_A-2230140
SNP_A-8293315
SNP_A-1975399
SNP_A-1783779
SNP_A-8618724
SNP_A-1975414
SNP_A-8618815
SNP_A-8307328
SNP_A-8677743
SNP_A-1975421
SNP_A-8335973
SNP_A-8353324
SNP_A-8596948
SNP_A-2184318
SNP_A-8499221
SNP_A-8418706
SNP_A-2277867
SNP_A-8454667
SNP_A-8402286
SNP_A-1936787
SNP_A-4205914
SNP_A-2158014
SNP_A-8581794
SNP_A-8685379
SNP_A-8307519
SNP_A-1852932
SNP_A-4240247
SNP_A-8410156
SNP_A-2009399
SNP_A-1793522
SNP_A-8515849
SNP_A-8319188
SNP_A-2079668
SNP_A-8480261
SNP_A-8595417
SNP_A-8696032
SNP_A-8426135
SNP_A-8619298
SNP_A-8419967
SNP_A-1975722
SNP_A-8403407
SNP_A-8618878
SNP_A-2009442
SNP_A-1929438
SNP_A-8638847
SNP_A-4260703
SNP_A-8706221
SNP_A-8606143
SNP_A-8620136
SNP_A-2153461
SNP_A-2102494
SNP_A-1906247
SNP_A-8391427
SNP_A-8619688
SNP_A-2111691
SNP_A-2244298
SNP_A-2066167
SNP_A-1843147
SNP_A-1896732
SNP_A-8548193
SNP_A-8336775
SNP_A-8510071
SNP_A-8486865
SNP_A-2307096
SNP_A-2202078
SNP_A-8615257
SNP_A-8313705
SNP_A-8494418
SNP_A-8717412
SNP_A-2250384
SNP_A-1844040
SNP_A-8294182
SNP_A-4287007
SNP_A-8368646
SNP_A-8389939
SNP_A-8441598
SNP_A-8619830
SNP_A-4238655
SNP_A-8584021
SNP_A-2175170
SNP_A-8619833
SNP_A-8679164
SNP_A-8701513
SNP_A-2206758
SNP_A-2267193
SNP_A-8386018
SNP_A-4200642
SNP_A-8397915
SNP_A-8388313
SNP_A-8517958
SNP_A-8476019
SNP_A-8688150
SNP_A-8365597
SNP_A-8366318
SNP_A-8645336
SNP_A-2098019
SNP_A-4255086
SNP_A-8673494
SNP_A-8535299
SNP_A-8591188
SNP_A-2042808
SNP_A-8360551
SNP_A-1817607
SNP_A-4245921
SNP_A-8377103
SNP_A-4264066
SNP_A-8701295
SNP_A-1976275
SNP_A-2197925
SNP_A-8619579
SNP_A-4223317
SNP_A-2026987
SNP_A-8519408
SNP_A-8466098
SNP_A-8328794
SNP_A-8383330
SNP_A-2247333
SNP_A-8421224
SNP_A-8553674
SNP_A-1976479
SNP_A-8447563
SNP_A-1792869
SNP_A-8571291
SNP_A-8447876
SNP_A-4264107
SNP_A-8315143
SNP_A-2183254
SNP_A-8416543
SNP_A-2296104
SNP_A-8442602
SNP_A-2308812
SNP_A-8325991
SNP_A-8661336
SNP_A-8420350
SNP_A-8547002
SNP_A-8362931
SNP_A-8392115
SNP_A-2128860
SNP_A-2312560
SNP_A-2192876
SNP_A-4201351
SNP_A-2256960
SNP_A-8698580
SNP_A-2278288
SNP_A-8674565
SNP_A-4225201
SNP_A-2284180
SNP_A-8656801
SNP_A-8450766
SNP_A-8620907
SNP_A-8505608
SNP_A-2148228
SNP_A-8353860
SNP_A-4271319
SNP_A-8545439
SNP_A-8450126
SNP_A-1798686
SNP_A-8534979
SNP_A-8649092
SNP_A-8397007
SNP_A-2009691
SNP_A-4222353
SNP_A-8522734
SNP_A-8550463
SNP_A-8620987
SNP_A-8368946
SNP_A-2269267
SNP_A-4264140
SNP_A-8640037
SNP_A-2046159
SNP_A-2156126
SNP_A-8465424
SNP_A-8508871
SNP_A-4210098
SNP_A-8582263
SNP_A-1838388
SNP_A-2295524
SNP_A-4233892
SNP_A-8343982
SNP_A-4237934
SNP_A-2066416
SNP_A-4210102
SNP_A-8320791
SNP_A-1976837
SNP_A-1923432
SNP_A-8482870
SNP_A-4277543
SNP_A-8362707
SNP_A-8390303
SNP_A-8367546
SNP_A-4269462
SNP_A-1810572
SNP_A-8526276
SNP_A-8655336
SNP_A-8425374
SNP_A-1860424
SNP_A-8539352
SNP_A-8311127
SNP_A-8327865
SNP_A-8695847
SNP_A-8648722
SNP_A-8621340
SNP_A-8420966
SNP_A-8562766
SNP_A-2246059
SNP_A-8681561
SNP_A-2228744
SNP_A-4210179
SNP_A-4301953
SNP_A-8621506
SNP_A-2129147
SNP_A-8621512
SNP_A-2170454
SNP_A-1977253
SNP_A-8620566
SNP_A-4285760
SNP_A-1822537
SNP_A-8672681
SNP_A-4206797
SNP_A-1939200
SNP_A-8716085
SNP_A-4294287
SNP_A-2283237
SNP_A-1949207
SNP_A-1977291
SNP_A-8554333
SNP_A-4229046
SNP_A-1946326
SNP_A-2009838
SNP_A-1794373
SNP_A-8590684
SNP_A-8456536
SNP_A-2084724
SNP_A-4226688
SNP_A-8661726
SNP_A-1927305
SNP_A-8630934
SNP_A-8715287
SNP_A-8500036
SNP_A-1846308
SNP_A-8694854
SNP_A-1977369
SNP_A-4214929
SNP_A-8333933
SNP_A-8512001
SNP_A-8294580
SNP_A-1848675
SNP_A-4304169
SNP_A-2102058
SNP_A-2279448
SNP_A-4257084
SNP_A-8417915
SNP_A-8620794
SNP_A-8546496
SNP_A-8295293
SNP_A-8600297
SNP_A-1939856
SNP_A-8557779
SNP_A-8683514
SNP_A-8502480
SNP_A-8330756
SNP_A-2119852
SNP_A-4233763
SNP_A-8512564
SNP_A-4230992
SNP_A-2174592
SNP_A-2229622
SNP_A-8621233
SNP_A-8465378
SNP_A-1787352
SNP_A-8637163
SNP_A-8548726
SNP_A-8660815
SNP_A-4195802
SNP_A-8703307
SNP_A-8431548
SNP_A-2237575
SNP_A-4205193
SNP_A-8426789
SNP_A-2175477
SNP_A-8581308
SNP_A-8715513
SNP_A-1841063
SNP_A-8473140
SNP_A-8662618
SNP_A-2010003
SNP_A-1931912
SNP_A-8584337
SNP_A-4210384
SNP_A-8679421
SNP_A-8435343
SNP_A-8554030
SNP_A-1875260
SNP_A-8674476
SNP_A-8488475
SNP_A-1857095
SNP_A-1865226
SNP_A-8623929
SNP_A-2126995
SNP_A-1978426
SNP_A-2023643
SNP_A-4264419
SNP_A-8563062
SNP_A-8663123
SNP_A-8371684
SNP_A-2035574
SNP_A-2189140
SNP_A-8478387
SNP_A-2197360
SNP_A-1978522
SNP_A-8459548
SNP_A-4264434
SNP_A-8438704
SNP_A-4220657
SNP_A-2262663
SNP_A-1872115
SNP_A-8627695
SNP_A-2010092
SNP_A-1823428
SNP_A-8487361
SNP_A-4231468
SNP_A-8430935
SNP_A-1935416
SNP_A-8529566
SNP_A-1945268
SNP_A-2099734
SNP_A-8510387
SNP_A-2200262
SNP_A-1804153
SNP_A-8572497
SNP_A-8526650
SNP_A-1816699
SNP_A-4202402
SNP_A-8328723
SNP_A-8371964
SNP_A-8329502
SNP_A-2130459
SNP_A-8511330
SNP_A-2144430
SNP_A-8397955
SNP_A-1842925
SNP_A-1827988
SNP_A-2264023
SNP_A-1837326
SNP_A-8714067
SNP_A-4264463
SNP_A-8293325
SNP_A-2118920
SNP_A-8662231
SNP_A-8518587
SNP_A-8662341
SNP_A-8454106
SNP_A-8662487
SNP_A-8454907
SNP_A-8687131
SNP_A-8661474
SNP_A-8640968
SNP_A-8539166
SNP_A-8528044
SNP_A-4194198
SNP_A-8598275
SNP_A-8405146
SNP_A-4210563
SNP_A-2218600
SNP_A-4277469
SNP_A-8505096
SNP_A-8474500
SNP_A-8706379
SNP_A-8659068
SNP_A-2049228
SNP_A-4292501
SNP_A-2036222
SNP_A-2086576
SNP_A-1979088
SNP_A-2123449
SNP_A-8335400
SNP_A-8335403
SNP_A-8362137
SNP_A-1979121
SNP_A-8567939
SNP_A-8389758
SNP_A-2155180
SNP_A-8300242
SNP_A-8353233
SNP_A-8602489
SNP_A-2167680
SNP_A-8364002
SNP_A-4194326
SNP_A-8326285
SNP_A-8387736
SNP_A-8709984
SNP_A-4199714
SNP_A-8520587
SNP_A-2150141
SNP_A-8663056
SNP_A-8663160
SNP_A-1979384
SNP_A-8663161
SNP_A-8663162
SNP_A-8649955
SNP_A-2130087
SNP_A-8557299
SNP_A-2081459
SNP_A-8360124
SNP_A-4264559
SNP_A-4220353
SNP_A-8327457
SNP_A-8624644
SNP_A-8663316
SNP_A-8375257
SNP_A-8569095
SNP_A-8467966
SNP_A-2236310
SNP_A-2159350
SNP_A-1827651
SNP_A-2153111
SNP_A-8545615
SNP_A-8414562
SNP_A-2215045
SNP_A-8637057
SNP_A-1979522
SNP_A-8581258
SNP_A-8448656
SNP_A-8385744
SNP_A-1918845
SNP_A-1979577
SNP_A-8310374
SNP_A-4194564
SNP_A-8657510
SNP_A-8602098
SNP_A-2167642
SNP_A-2275777
SNP_A-1888424
SNP_A-8520077
SNP_A-8636607
SNP_A-1863698
SNP_A-4224535
SNP_A-2112603
SNP_A-8369021
SNP_A-2152198
SNP_A-4210651
SNP_A-2095173
SNP_A-8607278
SNP_A-8584370
SNP_A-2010328
SNP_A-2135482
SNP_A-1979772
SNP_A-2010346
SNP_A-8661993
SNP_A-1903893
SNP_A-8614114
SNP_A-8581016
SNP_A-1960088
SNP_A-4210693
SNP_A-8313689
SNP_A-2246562
SNP_A-8629146
SNP_A-8398420
SNP_A-8390710
SNP_A-1979957
SNP_A-8538242
SNP_A-8701889
SNP_A-8689061
SNP_A-2173578
SNP_A-2046717
SNP_A-8532858
SNP_A-8705530
SNP_A-1980025
SNP_A-8419086
SNP_A-4214996
SNP_A-8557408
SNP_A-1793606
SNP_A-8480642
SNP_A-4207320
SNP_A-8498447
SNP_A-4196250
SNP_A-8438184
SNP_A-8479550
SNP_A-8663638
SNP_A-4210738
SNP_A-8396353
[truncated: 5,104 more rows]
