# Supplementary material for: Accumulation of minor alleles and risk prediction in schizophrenia
Source: Sci Rep. 2017 Sep 15;7:11661. doi: 10.1038/s41598-017-12104-0 (PMC5601945; doi:10.1038/s41598-017-12104-0)
Supplement: Supplementary file 5 — Supplementary Table S6 [file 41598_2017_12104_MOESM5_ESM.xlsx]

## Sheet: Gene ontology
Supplementary S6-1. Top-10 enriched genes in categories of biological process, molecular function, and cellular component from WebGestaltR. C: the number of reference genes in the category; O: the number of genes in the gene set and also in the category; E: the expected number in the category; R: ratio of enrichment; PValue: adjusted by the Benjamini-Hochberg method.
geneontology_Biological_Process
geneset	description	link	C	O	E	R	PValue	FDR
GO:0000902	cell morphogenesis	http://amigo.geneontology.org/amigo/term/GO:0000902	830	370	257.068	1.43931	0	0
GO:0007155	cell adhesion	http://amigo.geneontology.org/amigo/term/GO:0007155	1512	640	468.298	1.36665	0	0
GO:0007267	cell-cell signaling	http://amigo.geneontology.org/amigo/term/GO:0007267	1400	589	433.61	1.35837	0	0
GO:0007399	nervous system development	http://amigo.geneontology.org/amigo/term/GO:0007399	1946	815	602.717	1.35221	0	0
GO:0009887	animal organ morphogenesis	http://amigo.geneontology.org/amigo/term/GO:0009887	894	392	276.891	1.41572	0	0
GO:0022008	neurogenesis	http://amigo.geneontology.org/amigo/term/GO:0022008	1301	571	402.947	1.41706	0	0
GO:0022610	biological adhesion	http://amigo.geneontology.org/amigo/term/GO:0022610	1518	641	470.157	1.36338	0	0
GO:0030030	cell projection organization	http://amigo.geneontology.org/amigo/term/GO:0030030	1181	496	365.781	1.356	0	0
GO:0030182	neuron differentiation	http://amigo.geneontology.org/amigo/term/GO:0030182	1094	488	338.835	1.44023	0	0
GO:0031175	neuron projection development	http://amigo.geneontology.org/amigo/term/GO:0031175	748	342	231.671	1.47623	0	0
geneontology_Molecular_Function
geneset	description	link	C	O	E	R	PValue	FDR
GO:0098772	molecular function regulator	http://amigo.geneontology.org/amigo/term/GO:0098772	1209	486	345.191	1.40791	0	0
GO:0022836	gated channel activity	http://amigo.geneontology.org/amigo/term/GO:0022836	305	154	87.083	1.76843	2.22045e-16	1.93512e-13
GO:0005216	ion channel activity	http://amigo.geneontology.org/amigo/term/GO:0005216	392	186	111.923	1.66186	7.77156e-16	3.87024e-13
GO:0022838	substrate-specific channel activity	http://amigo.geneontology.org/amigo/term/GO:0022838	406	191	115.92	1.64768	8.88178e-16	3.87024e-13
GO:0022803	passive transmembrane transporter activity	http://amigo.geneontology.org/amigo/term/GO:0022803	435	201	124.2	1.61835	1.66533e-15	5.80536e-13
GO:0015267	channel activity	http://amigo.geneontology.org/amigo/term/GO:0015267	434	200	123.915	1.61401	2.77556e-15	8.06299e-13
GO:0022857	transmembrane transporter activity	http://amigo.geneontology.org/amigo/term/GO:0022857	926	371	264.39	1.40323	4.88498e-15	1.21636e-12
GO:0022891	substrate-specific transmembrane transporter activity	http://amigo.geneontology.org/amigo/term/GO:0022891	855	346	244.118	1.41735	8.43769e-15	1.80611e-12
GO:0022892	substrate-specific transporter activity	http://amigo.geneontology.org/amigo/term/GO:0022892	1016	400	290.086	1.3789	9.32587e-15	1.80611e-12
GO:0046873	metal ion transmembrane transporter activity	http://amigo.geneontology.org/amigo/term/GO:0046873	401	186	114.493	1.62456	1.24345e-14	2.16733e-12
geneontology_Cellular_Component
geneset	description	link	C	O	E	R	PValue	FDR
GO:0005578	proteinaceous extracellular matrix	http://amigo.geneontology.org/amigo/term/GO:0005578	322	158	76.4915	2.06559	0	0
GO:0005615	extracellular space	http://amigo.geneontology.org/amigo/term/GO:0005615	1241	447	294.801	1.51628	0	0
GO:0005783	endoplasmic reticulum	http://amigo.geneontology.org/amigo/term/GO:0005783	1454	512	345.399	1.48234	0	0
GO:0005794	Golgi apparatus	http://amigo.geneontology.org/amigo/term/GO:0005794	1308	479	310.717	1.5416	0	0
GO:0005856	cytoskeleton	http://amigo.geneontology.org/amigo/term/GO:0005856	1830	601	434.719	1.3825	0	0
GO:0005887	integral component of plasma membrane	http://amigo.geneontology.org/amigo/term/GO:0005887	1457	589	346.112	1.70176	0	0
GO:0009986	cell surface	http://amigo.geneontology.org/amigo/term/GO:0009986	643	266	152.745	1.74146	0	0
GO:0030054	cell junction	http://amigo.geneontology.org/amigo/term/GO:0030054	1269	515	301.452	1.7084	0	0
GO:0031012	extracellular matrix	http://amigo.geneontology.org/amigo/term/GO:0031012	457	197	108.561	1.81465	0	0
GO:0031226	intrinsic component of plasma membrane	http://amigo.geneontology.org/amigo/term/GO:0031226	1504	612	357.277	1.71296	0	0

## Sheet: KEGG pathway
Supplementary S6-2. Significantly enriched KEGG pathways from WebGestaltR. C: the number of reference genes in the category; O: the number of genes in the gene set and also in the category; E: the expected number in the category; R: ratio of enrichment; PValue: adjusted by the Benjamini-Hochberg method.
geneset	description	link	C	O	E	R	PValue	FDR
hsa04360	Axon guidance - Homo sapiens (human)	http://www.kegg.jp/kegg-bin/show_pathway?hsa04360	166	90	54.5654	1.6494	7.65069e-09	2.31816e-06
hsa04015	Rap1 signaling pathway - Homo sapiens (human)	http://www.kegg.jp/kegg-bin/show_pathway?hsa04015	191	99	62.7831	1.57686	3.02426e-08	4.58175e-06
hsa04724	Glutamatergic synapse - Homo sapiens (human)	http://www.kegg.jp/kegg-bin/show_pathway?hsa04724	102	59	33.5282	1.75971	1.54029e-07	1.55569e-05
hsa04512	ECM-receptor interaction - Homo sapiens (human)	http://www.kegg.jp/kegg-bin/show_pathway?hsa04512	77	47	25.3105	1.85694	3.182e-07	2.41037e-05
hsa04510	Focal adhesion - Homo sapiens (human)	http://www.kegg.jp/kegg-bin/show_pathway?hsa04510	193	96	63.4405	1.51323	6.16457e-07	3.73573e-05
hsa05200	Pathways in cancer - Homo sapiens (human)	http://www.kegg.jp/kegg-bin/show_pathway?hsa05200	372	163	122.279	1.33302	3.59614e-06	0.000181605
hsa04151	PI3K-Akt signaling pathway - Homo sapiens (human)	http://www.kegg.jp/kegg-bin/show_pathway?hsa04151	305	137	100.256	1.3665	4.64701e-06	0.00019949
hsa04723	Retrograde endocannabinoid signaling - Homo sapiens (human)	http://www.kegg.jp/kegg-bin/show_pathway?hsa04723	94	52	30.8985	1.68293	5.26706e-06	0.00019949
hsa04014	Ras signaling pathway - Homo sapiens (human)	http://www.kegg.jp/kegg-bin/show_pathway?hsa04014	203	96	66.7276	1.43868	1.01255e-05	0.000340893
hsa05412	Arrhythmogenic right ventricular cardiomyopathy (ARVC) - Homo sapiens (human)	http://www.kegg.jp/kegg-bin/show_pathway?hsa05412	71	41	23.3382	1.75677	1.28568e-05	0.000389562
hsa04514	Cell adhesion molecules (CAMs) - Homo sapiens (human)	http://www.kegg.jp/kegg-bin/show_pathway?hsa04514	134	67	44.0468	1.52111	2.48331e-05	0.000684038
hsa05032	Morphine addiction - Homo sapiens (human)	http://www.kegg.jp/kegg-bin/show_pathway?hsa05032	85	46	27.9401	1.64638	3.87488e-05	0.000978407
hsa04727	GABAergic synapse - Homo sapiens (human)	http://www.kegg.jp/kegg-bin/show_pathway?hsa04727	81	44	26.6253	1.65256	5.03729e-05	0.00117408
hsa04080	Neuroactive ligand-receptor interaction - Homo sapiens (human)	http://www.kegg.jp/kegg-bin/show_pathway?hsa04080	248	110	81.5194	1.34937	7.81139e-05	0.00169061
hsa04010	MAPK signaling pathway - Homo sapiens (human)	http://www.kegg.jp/kegg-bin/show_pathway?hsa04010	234	103	76.9175	1.3391	0.000187596	0.00378944
hsa04933	AGE-RAGE signaling pathway in diabetic complications - Homo sapiens (human)	http://www.kegg.jp/kegg-bin/show_pathway?hsa04933	98	49	32.2133	1.52111	0.000297888	0.00564126
hsa04340	Hedgehog signaling pathway - Homo sapiens (human)	http://www.kegg.jp/kegg-bin/show_pathway?hsa04340	45	26	14.7918	1.75773	0.000490168	0.00833741
hsa04921	Oxytocin signaling pathway - Homo sapiens (human)	http://www.kegg.jp/kegg-bin/show_pathway?hsa04921	145	67	47.6626	1.40571	0.000495292	0.00833741
hsa05218	Melanoma - Homo sapiens (human)	http://www.kegg.jp/kegg-bin/show_pathway?hsa05218	66	35	21.6947	1.6133	0.000533655	0.00835852
hsa04270	Vascular smooth muscle contraction - Homo sapiens (human)	http://www.kegg.jp/kegg-bin/show_pathway?hsa04270	110	53	36.1578	1.4658	0.000551718	0.00835852
hsa04713	Circadian entrainment - Homo sapiens (human)	http://www.kegg.jp/kegg-bin/show_pathway?hsa04713	88	44	28.9263	1.52111	0.000596153	0.00860164
hsa05033	Nicotine addiction - Homo sapiens (human)	http://www.kegg.jp/kegg-bin/show_pathway?hsa05033	39	23	12.8196	1.79413	0.000692545	0.00923036
hsa04742	Taste transduction - Homo sapiens (human)	http://www.kegg.jp/kegg-bin/show_pathway?hsa04742	62	33	20.3799	1.61925	0.000700655	0.00923036
hsa04072	Phospholipase D signaling pathway - Homo sapiens (human)	http://www.kegg.jp/kegg-bin/show_pathway?hsa04072	132	61	43.3894	1.40587	0.000866583	0.010262
hsa04730	Long-term depression - Homo sapiens (human)	http://www.kegg.jp/kegg-bin/show_pathway?hsa04730	58	31	19.065	1.62601	0.000919783	0.010262
hsa04020	Calcium signaling pathway - Homo sapiens (human)	http://www.kegg.jp/kegg-bin/show_pathway?hsa04020	166	74	54.5654	1.35617	0.000945463	0.010262
hsa04750	Inflammatory mediator regulation of TRP channels - Homo sapiens (human)	http://www.kegg.jp/kegg-bin/show_pathway?hsa04750	92	45	30.2411	1.48804	0.000946404	0.010262
hsa04520	Adherens junction - Homo sapiens (human)	http://www.kegg.jp/kegg-bin/show_pathway?hsa04520	70	36	23.0095	1.56457	0.000948301	0.010262
hsa04810	Regulation of actin cytoskeleton - Homo sapiens (human)	http://www.kegg.jp/kegg-bin/show_pathway?hsa04810	202	87	66.3989	1.31026	0.00132359	0.0138292
hsa04725	Cholinergic synapse - Homo sapiens (human)	http://www.kegg.jp/kegg-bin/show_pathway?hsa04725	99	47	32.542	1.44429	0.0016456	0.0166206
